# Supplementary material for: A Novel Probability Model for LncRNA–Disease Association Prediction Based on the Naïve Bayesian Classifier
Source: Genes (Basel). 2018 Jul 8;9(7):345. doi: 10.3390/genes9070345 (PMC6071012; doi:10.3390/genes9070345)
Supplement: Supplementary file 1 [file genes-09-00345-s001.zip]

Archive with 9 entries (9 files):
- Supplementary Material.pdf
- Supplementary Table 1.xlsx
- Supplementary Table 2.xlsx
- Supplementary Table 3.xlsx
- Supplementary Table 4.xlsx
- Supplementary Table 5.xlsx
- Supplementary Table 6.xlsx
- Supplementary Table 7.xlsx
- Supplementary Table 8.xlsx
