# Supplementary material for: A Novel Probability Model for LncRNA–Disease Association Prediction Based on the Naïve Bayesian Classifier
Source: Genes (Basel). 2018 Jul 8;9(7):345. doi: 10.3390/genes9070345 (PMC6071012; doi:10.3390/genes9070345)
Supplement: Supplementary file 1 [file genes-09-00345-s001.zip › Supplementary Table 1.xlsx]

## Sheet: Sheet1
hsa-mir-125a	Abortion, Habitual
hsa-mir-196a	Abortion, Habitual
hsa-mir-499a	Abortion, Habitual
hsa-mir-29a	Acquired Immunodeficiency Syndrome
hsa-mir-29b	Acquired Immunodeficiency Syndrome
hsa-let-7a	ACTH-Secreting Pituitary Adenoma
hsa-mir-141	ACTH-Secreting Pituitary Adenoma
hsa-mir-143	ACTH-Secreting Pituitary Adenoma
hsa-mir-145	ACTH-Secreting Pituitary Adenoma
hsa-mir-150	ACTH-Secreting Pituitary Adenoma
hsa-mir-15a	ACTH-Secreting Pituitary Adenoma
hsa-mir-16	ACTH-Secreting Pituitary Adenoma
hsa-mir-21	ACTH-Secreting Pituitary Adenoma
hsa-mir-1	Acute Coronary Syndrome
hsa-mir-133a	Acute Coronary Syndrome
hsa-mir-133b	Acute Coronary Syndrome
hsa-mir-146a	Acute Coronary Syndrome
hsa-mir-155	Acute Coronary Syndrome
hsa-mir-208b	Acute Coronary Syndrome
hsa-mir-16	Acute Lung Injury
hsa-let-7a	Adenocarcinoma
hsa-mir-103a	Adenocarcinoma
hsa-mir-106a	Adenocarcinoma
hsa-mir-10b	Adenocarcinoma
hsa-mir-126	Adenocarcinoma
hsa-mir-133a	Adenocarcinoma
hsa-mir-135a	Adenocarcinoma
hsa-mir-143	Adenocarcinoma
hsa-mir-145	Adenocarcinoma
hsa-mir-152	Adenocarcinoma
hsa-mir-155	Adenocarcinoma
hsa-mir-16	Adenocarcinoma
hsa-mir-17	Adenocarcinoma
hsa-mir-181b	Adenocarcinoma
hsa-mir-182	Adenocarcinoma
hsa-mir-183	Adenocarcinoma
hsa-mir-191	Adenocarcinoma
hsa-mir-192	Adenocarcinoma
hsa-mir-193b	Adenocarcinoma
hsa-mir-194	Adenocarcinoma
hsa-mir-195	Adenocarcinoma
hsa-mir-196a	Adenocarcinoma
hsa-mir-200a	Adenocarcinoma
hsa-mir-200b	Adenocarcinoma
hsa-mir-200c	Adenocarcinoma
hsa-mir-204	Adenocarcinoma
hsa-mir-205	Adenocarcinoma
hsa-mir-20a	Adenocarcinoma
hsa-mir-21	Adenocarcinoma
hsa-mir-210	Adenocarcinoma
hsa-mir-215	Adenocarcinoma
hsa-mir-221	Adenocarcinoma
hsa-mir-223	Adenocarcinoma
hsa-mir-25	Adenocarcinoma
hsa-mir-26b	Adenocarcinoma
hsa-mir-31	Adenocarcinoma
hsa-mir-429	Adenocarcinoma
hsa-mir-449a	Adenocarcinoma
hsa-mir-449b	Adenocarcinoma
hsa-mir-92a	Adenocarcinoma
hsa-mir-93	Adenocarcinoma
hsa-mir-99b	Adenocarcinoma
hsa-mir-21	Adenoma
hsa-let-7e	Adenoviridae Infections
hsa-mir-101	Adenoviridae Infections
hsa-mir-125b	Adenoviridae Infections
hsa-mir-146b	Adenoviridae Infections
hsa-mir-148a	Adenoviridae Infections
hsa-mir-148b	Adenoviridae Infections
hsa-mir-150	Adenoviridae Infections
hsa-mir-17	Adenoviridae Infections
hsa-mir-181b	Adenoviridae Infections
hsa-mir-18a	Adenoviridae Infections
hsa-mir-18b	Adenoviridae Infections
hsa-mir-191	Adenoviridae Infections
hsa-mir-196b	Adenoviridae Infections
hsa-mir-19b	Adenoviridae Infections
hsa-mir-210	Adenoviridae Infections
hsa-mir-25	Adenoviridae Infections
hsa-mir-26b	Adenoviridae Infections
hsa-mir-27a	Adenoviridae Infections
hsa-mir-27b	Adenoviridae Infections
hsa-mir-30a	Adenoviridae Infections
hsa-mir-30b	Adenoviridae Infections
hsa-mir-30c	Adenoviridae Infections
hsa-mir-320c	Adenoviridae Infections
hsa-mir-324	Adenoviridae Infections
hsa-mir-338	Adenoviridae Infections
hsa-mir-33a	Adenoviridae Infections
hsa-mir-342	Adenoviridae Infections
hsa-mir-34a	Adenoviridae Infections
hsa-mir-362	Adenoviridae Infections
hsa-mir-374b	Adenoviridae Infections
hsa-mir-378a	Adenoviridae Infections
hsa-mir-421	Adenoviridae Infections
hsa-mir-433	Adenoviridae Infections
hsa-mir-454	Adenoviridae Infections
hsa-mir-505	Adenoviridae Infections
hsa-mir-7	Adenoviridae Infections
hsa-mir-92a	Adenoviridae Infections
hsa-mir-100	Adrenal Cortex Neoplasms
hsa-mir-200b	Adrenal Cortex Neoplasms
hsa-mir-210	Adrenal Cortex Neoplasms
hsa-mir-214	Adrenal Cortex Neoplasms
hsa-mir-503	Adrenal Cortex Neoplasms
hsa-mir-99a	Adrenal Cortex Neoplasms
hsa-mir-130a	Adrenocortical Adenoma
hsa-mir-195	Adrenocortical Adenoma
hsa-mir-200b	Adrenocortical Adenoma
hsa-mir-210	Adrenocortical Adenoma
hsa-mir-382	Adrenocortical Adenoma
hsa-let-7a	Adrenocortical Carcinoma
hsa-let-7b	Adrenocortical Carcinoma
hsa-let-7c	Adrenocortical Carcinoma
hsa-let-7d	Adrenocortical Carcinoma
hsa-mir-1	Adrenocortical Carcinoma
hsa-mir-100	Adrenocortical Carcinoma
hsa-mir-106b	Adrenocortical Carcinoma
hsa-mir-125b	Adrenocortical Carcinoma
hsa-mir-126	Adrenocortical Carcinoma
hsa-mir-130a	Adrenocortical Carcinoma
hsa-mir-132	Adrenocortical Carcinoma
hsa-mir-133a	Adrenocortical Carcinoma
hsa-mir-135a	Adrenocortical Carcinoma
hsa-mir-137	Adrenocortical Carcinoma
hsa-mir-139	Adrenocortical Carcinoma
hsa-mir-143	Adrenocortical Carcinoma
hsa-mir-145	Adrenocortical Carcinoma
hsa-mir-146a	Adrenocortical Carcinoma
hsa-mir-148a	Adrenocortical Carcinoma
hsa-mir-155	Adrenocortical Carcinoma
hsa-mir-15b	Adrenocortical Carcinoma
hsa-mir-16	Adrenocortical Carcinoma
hsa-mir-17	Adrenocortical Carcinoma
hsa-mir-192	Adrenocortical Carcinoma
hsa-mir-194	Adrenocortical Carcinoma
hsa-mir-195	Adrenocortical Carcinoma
hsa-mir-196a	Adrenocortical Carcinoma
hsa-mir-200b	Adrenocortical Carcinoma
hsa-mir-200c	Adrenocortical Carcinoma
hsa-mir-210	Adrenocortical Carcinoma
hsa-mir-222	Adrenocortical Carcinoma
hsa-mir-23b	Adrenocortical Carcinoma
hsa-mir-28	Adrenocortical Carcinoma
hsa-mir-301a	Adrenocortical Carcinoma
hsa-mir-301b	Adrenocortical Carcinoma
hsa-mir-30a	Adrenocortical Carcinoma
hsa-mir-335	Adrenocortical Carcinoma
hsa-mir-375	Adrenocortical Carcinoma
hsa-mir-376a	Adrenocortical Carcinoma
hsa-mir-376b	Adrenocortical Carcinoma
hsa-mir-376c	Adrenocortical Carcinoma
hsa-mir-424	Adrenocortical Carcinoma
hsa-mir-449a	Adrenocortical Carcinoma
hsa-mir-449b	Adrenocortical Carcinoma
hsa-mir-491	Adrenocortical Carcinoma
hsa-mir-7	Adrenocortical Carcinoma
hsa-mir-193b	Aging
hsa-mir-199a	Aging
hsa-mir-21	Aging
hsa-mir-320c	Aging
hsa-mir-21	AIDS Dementia Complex
hsa-mir-34a	AIDS Dementia Complex
hsa-mir-21	Albuminuria
hsa-mir-106b	Alopecia
hsa-mir-125b	Alopecia
hsa-mir-221	Alopecia
hsa-mir-410	Alopecia
hsa-mir-101	Alzheimer Disease
hsa-mir-103a	Alzheimer Disease
hsa-mir-106b	Alzheimer Disease
hsa-mir-107	Alzheimer Disease
hsa-mir-124	Alzheimer Disease
hsa-mir-125b	Alzheimer Disease
hsa-mir-128	Alzheimer Disease
hsa-mir-137	Alzheimer Disease
hsa-mir-144	Alzheimer Disease
hsa-mir-146a	Alzheimer Disease
hsa-mir-153	Alzheimer Disease
hsa-mir-17	Alzheimer Disease
hsa-mir-181c	Alzheimer Disease
hsa-mir-195	Alzheimer Disease
hsa-mir-20a	Alzheimer Disease
hsa-mir-21	Alzheimer Disease
hsa-mir-29a	Alzheimer Disease
hsa-mir-29b	Alzheimer Disease
hsa-mir-34c	Alzheimer Disease
hsa-mir-590	Alzheimer Disease
hsa-mir-9	Alzheimer Disease
hsa-mir-148a	Amyloidosis
hsa-mir-16	Amyloidosis
hsa-mir-26a	Amyloidosis
hsa-mir-206	Amyotrophic Lateral Sclerosis
hsa-mir-26b	Anemia, Sickle Cell
hsa-mir-20a	Angina, Unstable
hsa-mir-199a	Anoxia
hsa-mir-19b	Antiphospholipid Syndrome
hsa-mir-20a	Antiphospholipid Syndrome
hsa-mir-15b	Anus Neoplasms
hsa-mir-128	Anxiety Disorders
hsa-mir-148a	Anxiety Disorders
hsa-mir-148b	Anxiety Disorders
hsa-mir-152	Anxiety Disorders
hsa-mir-485	Anxiety Disorders
hsa-mir-21	Aortic Aneurysm, Abdominal
hsa-mir-1	Aortic Aneurysm, Thoracic
hsa-mir-133a	Aortic Aneurysm, Thoracic
hsa-mir-21	Aortic Aneurysm, Thoracic
hsa-mir-29a	Aortic Aneurysm, Thoracic
hsa-mir-29b	Aortic Aneurysm, Thoracic
hsa-mir-29c	Aortic Aneurysm, Thoracic
hsa-mir-30a	Aortic Aneurysm, Thoracic
hsa-mir-30b	Aortic Aneurysm, Thoracic
hsa-mir-30c	Aortic Aneurysm, Thoracic
hsa-mir-30d	Aortic Aneurysm, Thoracic
hsa-mir-30e	Aortic Aneurysm, Thoracic
hsa-mir-195	Aortic Valve Insufficiency
hsa-mir-26a	Aortic Valve Insufficiency
hsa-mir-30b	Aortic Valve Insufficiency
hsa-mir-141	Aortic Valve Stenosis
hsa-mir-195	Aortic Valve Stenosis
hsa-mir-21	Aortic Valve Stenosis
hsa-mir-26a	Aortic Valve Stenosis
hsa-mir-30b	Aortic Valve Stenosis
hsa-mir-1	Arrhythmias, Cardiac
hsa-mir-133a	Arrhythmias, Cardiac
hsa-mir-140	Arthritis
hsa-mir-15a	Arthritis
hsa-mir-146a	Arthritis, Psoriatic
hsa-mir-15a	Arthritis, Psoriatic
hsa-mir-124	Arthritis, Rheumatoid
hsa-mir-132	Arthritis, Rheumatoid
hsa-mir-146a	Arthritis, Rheumatoid
hsa-mir-155	Arthritis, Rheumatoid
hsa-mir-15a	Arthritis, Rheumatoid
hsa-mir-16	Arthritis, Rheumatoid
hsa-mir-18a	Arthritis, Rheumatoid
hsa-mir-19a	Arthritis, Rheumatoid
hsa-mir-19b	Arthritis, Rheumatoid
hsa-mir-223	Arthritis, Rheumatoid
hsa-mir-346	Arthritis, Rheumatoid
hsa-mir-34a	Arthritis, Rheumatoid
hsa-mir-363	Arthritis, Rheumatoid
hsa-mir-499a	Arthritis, Rheumatoid
hsa-let-7a	Asthma
hsa-let-7b	Asthma
hsa-let-7c	Asthma
hsa-let-7d	Asthma
hsa-let-7e	Asthma
hsa-let-7f	Asthma
hsa-let-7g	Asthma
hsa-let-7i	Asthma
hsa-mir-126	Asthma
hsa-mir-146a	Asthma
hsa-mir-146b	Asthma
hsa-mir-148a	Asthma
hsa-mir-148b	Asthma
hsa-mir-152	Asthma
hsa-mir-155	Asthma
hsa-mir-221	Asthma
hsa-mir-28	Asthma
hsa-mir-485	Asthma
hsa-mir-106a	Astrocytoma
hsa-mir-107	Astrocytoma
hsa-mir-124	Astrocytoma
hsa-mir-133a	Astrocytoma
hsa-mir-137	Astrocytoma
hsa-mir-138	Astrocytoma
hsa-mir-149	Astrocytoma
hsa-mir-150	Astrocytoma
hsa-mir-15b	Astrocytoma
hsa-mir-181b	Astrocytoma
hsa-mir-197	Astrocytoma
hsa-mir-21	Astrocytoma
hsa-mir-221	Astrocytoma
hsa-mir-23a	Astrocytoma
hsa-mir-335	Astrocytoma
hsa-mir-497	Astrocytoma
hsa-mir-100	Atherosclerosis
hsa-mir-10a	Atherosclerosis
hsa-mir-126	Atherosclerosis
hsa-mir-127	Atherosclerosis
hsa-mir-133a	Atherosclerosis
hsa-mir-133b	Atherosclerosis
hsa-mir-143	Atherosclerosis
hsa-mir-145	Atherosclerosis
hsa-mir-146a	Atherosclerosis
hsa-mir-146b	Atherosclerosis
hsa-mir-152	Atherosclerosis
hsa-mir-155	Atherosclerosis
hsa-mir-17	Atherosclerosis
hsa-mir-21	Atherosclerosis
hsa-mir-210	Atherosclerosis
hsa-mir-221	Atherosclerosis
hsa-mir-222	Atherosclerosis
hsa-mir-296	Atherosclerosis
hsa-mir-29b	Atherosclerosis
hsa-mir-342	Atherosclerosis
hsa-mir-34a	Atherosclerosis
hsa-mir-422a	Atherosclerosis
hsa-mir-99b	Atherosclerosis
hsa-mir-133a	Atrial Fibrillation
hsa-mir-133b	Atrial Fibrillation
hsa-mir-142	Atrial Fibrillation
hsa-mir-146b	Atrial Fibrillation
hsa-mir-155	Atrial Fibrillation
hsa-mir-193a	Atrial Fibrillation
hsa-mir-193b	Atrial Fibrillation
hsa-mir-19a	Atrial Fibrillation
hsa-mir-19b	Atrial Fibrillation
hsa-mir-223	Atrial Fibrillation
hsa-mir-30a	Atrial Fibrillation
hsa-mir-30b	Atrial Fibrillation
hsa-mir-30c	Atrial Fibrillation
hsa-mir-30d	Atrial Fibrillation
hsa-mir-328	Atrial Fibrillation
hsa-mir-486	Atrial Fibrillation
hsa-mir-125a	Atrophy
hsa-mir-208b	Atrophy
hsa-mir-23a	Atrophy
hsa-mir-106a	Autistic Disorder
hsa-mir-106b	Autistic Disorder
hsa-mir-129	Autistic Disorder
hsa-mir-132	Autistic Disorder
hsa-mir-140	Autistic Disorder
hsa-mir-146a	Autistic Disorder
hsa-mir-146b	Autistic Disorder
hsa-mir-148b	Autistic Disorder
hsa-mir-15a	Autistic Disorder
hsa-mir-15b	Autistic Disorder
hsa-mir-181b	Autistic Disorder
hsa-mir-181d	Autistic Disorder
hsa-mir-193b	Autistic Disorder
hsa-mir-21	Autistic Disorder
hsa-mir-212	Autistic Disorder
hsa-mir-23a	Autistic Disorder
hsa-mir-23b	Autistic Disorder
hsa-mir-27a	Autistic Disorder
hsa-mir-363	Autistic Disorder
hsa-mir-381	Autistic Disorder
hsa-mir-431	Autistic Disorder
hsa-mir-486	Autistic Disorder
hsa-mir-539	Autistic Disorder
hsa-mir-7	Autistic Disorder
hsa-mir-92a	Autistic Disorder
hsa-mir-93	Autistic Disorder
hsa-mir-16	Autoimmune Diseases
hsa-mir-141	Azoospermia
hsa-mir-17	Azoospermia
hsa-mir-18a	Azoospermia
hsa-mir-19a	Azoospermia
hsa-mir-19b	Azoospermia
hsa-mir-20a	Azoospermia
hsa-mir-302a	Azoospermia
hsa-mir-371a	Azoospermia
hsa-mir-372	Azoospermia
hsa-mir-373	Azoospermia
hsa-mir-383	Azoospermia
hsa-mir-429	Azoospermia
hsa-mir-491	Azoospermia
hsa-mir-520d	Azoospermia
hsa-mir-7	Azoospermia
hsa-mir-92a	Azoospermia
hsa-let-7a	Barrett Esophagus
hsa-mir-141	Barrett Esophagus
hsa-mir-143	Barrett Esophagus
hsa-mir-145	Barrett Esophagus
hsa-mir-15b	Barrett Esophagus
hsa-mir-192	Barrett Esophagus
hsa-mir-196a	Barrett Esophagus
hsa-mir-200a	Barrett Esophagus
hsa-mir-200b	Barrett Esophagus
hsa-mir-200c	Barrett Esophagus
hsa-mir-21	Barrett Esophagus
hsa-mir-223	Barrett Esophagus
hsa-mir-31	Barrett Esophagus
hsa-mir-375	Barrett Esophagus
hsa-mir-429	Barrett Esophagus
hsa-mir-486	Barrett Esophagus
hsa-mir-146a	Behcet Syndrome
hsa-mir-155	Behcet Syndrome
hsa-mir-29a	Biliary Atresia
hsa-mir-29b	Biliary Atresia
hsa-let-7f	Biliary Tract Neoplasms
hsa-let-7i	Biliary Tract Neoplasms
hsa-mir-145	Biliary Tract Neoplasms
hsa-mir-199a	Biliary Tract Neoplasms
hsa-mir-222	Biliary Tract Neoplasms
hsa-mir-302c	Biliary Tract Neoplasms
hsa-mir-421	Biliary Tract Neoplasms
hsa-mir-9	Biliary Tract Neoplasms
hsa-mir-708	Bladder Neoplasms
hsa-let-7i	Brain Injuries
hsa-mir-21	Brain Injuries
hsa-mir-29c	Brain Injury
hsa-mir-210	Brain Ischemia
hsa-mir-129	Brain Neoplasms
hsa-mir-21	Brain Neoplasms
hsa-mir-222	Brain Neoplasms
hsa-mir-326	Brain Neoplasms
hsa-mir-34a	Brain Neoplasms
hsa-mir-9	Brain Neoplasms
hsa-mir-92b	Brain Neoplasms
hsa-let-7a	Breast Neoplasms
hsa-let-7b	Breast Neoplasms
hsa-let-7c	Breast Neoplasms
hsa-let-7d	Breast Neoplasms
hsa-let-7e	Breast Neoplasms
hsa-let-7f	Breast Neoplasms
hsa-let-7g	Breast Neoplasms
hsa-let-7i	Breast Neoplasms
hsa-mir-1	Breast Neoplasms
hsa-mir-100	Breast Neoplasms
hsa-mir-101	Breast Neoplasms
hsa-mir-103a	Breast Neoplasms
hsa-mir-106b	Breast Neoplasms
hsa-mir-107	Breast Neoplasms
hsa-mir-10a	Breast Neoplasms
hsa-mir-10b	Breast Neoplasms
hsa-mir-122	Breast Neoplasms
hsa-mir-124	Breast Neoplasms
hsa-mir-125a	Breast Neoplasms
hsa-mir-125b	Breast Neoplasms
hsa-mir-126	Breast Neoplasms
hsa-mir-127	Breast Neoplasms
hsa-mir-128	Breast Neoplasms
hsa-mir-129	Breast Neoplasms
hsa-mir-132	Breast Neoplasms
hsa-mir-133a	Breast Neoplasms
hsa-mir-133b	Breast Neoplasms
hsa-mir-135a	Breast Neoplasms
hsa-mir-135b	Breast Neoplasms
hsa-mir-137	Breast Neoplasms
hsa-mir-139	Breast Neoplasms
hsa-mir-140	Breast Neoplasms
hsa-mir-141	Breast Neoplasms
hsa-mir-143	Breast Neoplasms
hsa-mir-145	Breast Neoplasms
hsa-mir-146a	Breast Neoplasms
hsa-mir-146b	Breast Neoplasms
hsa-mir-148a	Breast Neoplasms
hsa-mir-148b	Breast Neoplasms
hsa-mir-149	Breast Neoplasms
hsa-mir-152	Breast Neoplasms
hsa-mir-153	Breast Neoplasms
hsa-mir-155	Breast Neoplasms
hsa-mir-15a	Breast Neoplasms
hsa-mir-16	Breast Neoplasms
hsa-mir-17	Breast Neoplasms
hsa-mir-181a	Breast Neoplasms
hsa-mir-181b	Breast Neoplasms
hsa-mir-182	Breast Neoplasms
hsa-mir-183	Breast Neoplasms
hsa-mir-187	Breast Neoplasms
hsa-mir-18a	Breast Neoplasms
hsa-mir-18b	Breast Neoplasms
hsa-mir-191	Breast Neoplasms
hsa-mir-193a	Breast Neoplasms
hsa-mir-193b	Breast Neoplasms
hsa-mir-194	Breast Neoplasms
hsa-mir-195	Breast Neoplasms
hsa-mir-196a	Breast Neoplasms
hsa-mir-197	Breast Neoplasms
hsa-mir-199a	Breast Neoplasms
hsa-mir-199b	Breast Neoplasms
hsa-mir-19a	Breast Neoplasms
hsa-mir-19b	Breast Neoplasms
hsa-mir-200a	Breast Neoplasms
hsa-mir-200b	Breast Neoplasms
hsa-mir-200c	Breast Neoplasms
hsa-mir-202	Breast Neoplasms
hsa-mir-204	Breast Neoplasms
hsa-mir-205	Breast Neoplasms
hsa-mir-206	Breast Neoplasms
hsa-mir-20a	Breast Neoplasms
hsa-mir-20b	Breast Neoplasms
hsa-mir-21	Breast Neoplasms
hsa-mir-210	Breast Neoplasms
hsa-mir-214	Breast Neoplasms
hsa-mir-215	Breast Neoplasms
hsa-mir-218	Breast Neoplasms
hsa-mir-22	Breast Neoplasms
hsa-mir-221	Breast Neoplasms
hsa-mir-222	Breast Neoplasms
hsa-mir-223	Breast Neoplasms
hsa-mir-224	Breast Neoplasms
hsa-mir-23a	Breast Neoplasms
hsa-mir-23b	Breast Neoplasms
hsa-mir-24	Breast Neoplasms
hsa-mir-25	Breast Neoplasms
hsa-mir-26a	Breast Neoplasms
hsa-mir-26b	Breast Neoplasms
hsa-mir-27a	Breast Neoplasms
hsa-mir-27b	Breast Neoplasms
hsa-mir-296	Breast Neoplasms
hsa-mir-299	Breast Neoplasms
hsa-mir-29a	Breast Neoplasms
hsa-mir-29b	Breast Neoplasms
hsa-mir-29c	Breast Neoplasms
hsa-mir-301a	Breast Neoplasms
hsa-mir-301b	Breast Neoplasms
hsa-mir-302a	Breast Neoplasms
hsa-mir-302b	Breast Neoplasms
hsa-mir-302c	Breast Neoplasms
hsa-mir-302d	Breast Neoplasms
hsa-mir-30a	Breast Neoplasms
hsa-mir-30b	Breast Neoplasms
hsa-mir-30c	Breast Neoplasms
hsa-mir-30d	Breast Neoplasms
hsa-mir-31	Breast Neoplasms
hsa-mir-320a	Breast Neoplasms
hsa-mir-320b	Breast Neoplasms
hsa-mir-320c	Breast Neoplasms
hsa-mir-320d	Breast Neoplasms
hsa-mir-324	Breast Neoplasms
hsa-mir-326	Breast Neoplasms
hsa-mir-328	Breast Neoplasms
hsa-mir-335	Breast Neoplasms
hsa-mir-338	Breast Neoplasms
hsa-mir-339	Breast Neoplasms
hsa-mir-340	Breast Neoplasms
hsa-mir-342	Breast Neoplasms
hsa-mir-34a	Breast Neoplasms
hsa-mir-34c	Breast Neoplasms
hsa-mir-365a	Breast Neoplasms
hsa-mir-367	Breast Neoplasms
hsa-mir-373	Breast Neoplasms
hsa-mir-374a	Breast Neoplasms
hsa-mir-375	Breast Neoplasms
hsa-mir-376c	Breast Neoplasms
hsa-mir-383	Breast Neoplasms
hsa-mir-411	Breast Neoplasms
hsa-mir-425	Breast Neoplasms
hsa-mir-429	Breast Neoplasms
hsa-mir-4306	Breast Neoplasms
hsa-mir-450a	Breast Neoplasms
hsa-mir-451a	Breast Neoplasms
hsa-mir-486	Breast Neoplasms
hsa-mir-488	Breast Neoplasms
hsa-mir-495	Breast Neoplasms
hsa-mir-497	Breast Neoplasms
hsa-mir-499a	Breast Neoplasms
hsa-mir-505	Breast Neoplasms
hsa-mir-506	Breast Neoplasms
hsa-mir-519d	Breast Neoplasms
hsa-mir-520a	Breast Neoplasms
hsa-mir-520b	Breast Neoplasms
hsa-mir-520c	Breast Neoplasms
hsa-mir-520d	Breast Neoplasms
hsa-mir-7	Breast Neoplasms
hsa-mir-708	Breast Neoplasms
hsa-mir-874	Breast Neoplasms
hsa-mir-9	Breast Neoplasms
hsa-mir-92a	Breast Neoplasms
hsa-mir-93	Breast Neoplasms
hsa-mir-96	Breast Neoplasms
hsa-mir-127	Burkitt Lymphoma
hsa-mir-146a	Burkitt Lymphoma
hsa-mir-155	Burkitt Lymphoma
hsa-mir-17	Burkitt Lymphoma
hsa-mir-18a	Burkitt Lymphoma
hsa-mir-19a	Burkitt Lymphoma
hsa-mir-19b	Burkitt Lymphoma
hsa-mir-20a	Burkitt Lymphoma
hsa-mir-92a	Burkitt Lymphoma
hsa-mir-93	Burkitt Lymphoma
hsa-let-7a	Carcinoma
hsa-let-7i	Carcinoma
hsa-mir-106b	Carcinoma
hsa-mir-10a	Carcinoma
hsa-mir-10b	Carcinoma
hsa-mir-125b	Carcinoma
hsa-mir-138	Carcinoma
hsa-mir-142	Carcinoma
hsa-mir-145	Carcinoma
hsa-mir-146b	Carcinoma
hsa-mir-149	Carcinoma
hsa-mir-155	Carcinoma
hsa-mir-16	Carcinoma
hsa-mir-182	Carcinoma
hsa-mir-183	Carcinoma
hsa-mir-184	Carcinoma
hsa-mir-192	Carcinoma
hsa-mir-200a	Carcinoma
hsa-mir-200b	Carcinoma
hsa-mir-200c	Carcinoma
hsa-mir-205	Carcinoma
hsa-mir-20a	Carcinoma
hsa-mir-21	Carcinoma
hsa-mir-214	Carcinoma
hsa-mir-221	Carcinoma
hsa-mir-222	Carcinoma
hsa-mir-23a	Carcinoma
hsa-mir-302a	Carcinoma
hsa-mir-302b	Carcinoma
hsa-mir-302c	Carcinoma
hsa-mir-302d	Carcinoma
hsa-mir-302e	Carcinoma
hsa-mir-30a	Carcinoma
hsa-mir-31	Carcinoma
hsa-mir-34a	Carcinoma
hsa-mir-371a	Carcinoma
hsa-mir-372	Carcinoma
hsa-mir-373	Carcinoma
hsa-mir-375	Carcinoma
hsa-mir-96	Carcinoma
hsa-mir-106b	Carcinoma, Basal Cell
hsa-mir-125a	Carcinoma, Basal Cell
hsa-mir-139	Carcinoma, Basal Cell
hsa-mir-140	Carcinoma, Basal Cell
hsa-mir-145	Carcinoma, Basal Cell
hsa-mir-17	Carcinoma, Basal Cell
hsa-mir-181c	Carcinoma, Basal Cell
hsa-mir-181d	Carcinoma, Basal Cell
hsa-mir-182	Carcinoma, Basal Cell
hsa-mir-183	Carcinoma, Basal Cell
hsa-mir-18a	Carcinoma, Basal Cell
hsa-mir-18b	Carcinoma, Basal Cell
hsa-mir-19b	Carcinoma, Basal Cell
hsa-mir-29c	Carcinoma, Basal Cell
hsa-mir-378a	Carcinoma, Basal Cell
hsa-mir-378b	Carcinoma, Basal Cell
hsa-mir-378c	Carcinoma, Basal Cell
hsa-mir-378d	Carcinoma, Basal Cell
hsa-mir-378e	Carcinoma, Basal Cell
hsa-mir-378f	Carcinoma, Basal Cell
hsa-mir-378h	Carcinoma, Basal Cell
hsa-mir-378i	Carcinoma, Basal Cell
hsa-mir-455	Carcinoma, Basal Cell
hsa-mir-542	Carcinoma, Basal Cell
hsa-mir-93	Carcinoma, Basal Cell
hsa-mir-21	Carcinoma, Ductal, Breast
hsa-mir-141	Carcinoma, Ehrlich Tumor
hsa-mir-182	Carcinoma, Ehrlich Tumor
hsa-mir-183	Carcinoma, Ehrlich Tumor
hsa-mir-200a	Carcinoma, Ehrlich Tumor
hsa-mir-200b	Carcinoma, Ehrlich Tumor
hsa-mir-429	Carcinoma, Ehrlich Tumor
hsa-mir-96	Carcinoma, Ehrlich Tumor
hsa-mir-302b	Carcinoma, Embryonal
hsa-mir-206	Carcinoma, Endometrioid
hsa-mir-21	Carcinoma, Endometrioid
hsa-mir-503	Carcinoma, Endometrioid
hsa-let-7a	Carcinoma, Hepatocellular
hsa-let-7b	Carcinoma, Hepatocellular
hsa-let-7c	Carcinoma, Hepatocellular
hsa-let-7d	Carcinoma, Hepatocellular
hsa-let-7e	Carcinoma, Hepatocellular
hsa-let-7f	Carcinoma, Hepatocellular
hsa-let-7g	Carcinoma, Hepatocellular
hsa-let-7i	Carcinoma, Hepatocellular
hsa-mir-1	Carcinoma, Hepatocellular
hsa-mir-100	Carcinoma, Hepatocellular
hsa-mir-101	Carcinoma, Hepatocellular
hsa-mir-103a	Carcinoma, Hepatocellular
hsa-mir-106a	Carcinoma, Hepatocellular
hsa-mir-106b	Carcinoma, Hepatocellular
hsa-mir-107	Carcinoma, Hepatocellular
hsa-mir-10a	Carcinoma, Hepatocellular
hsa-mir-10b	Carcinoma, Hepatocellular
hsa-mir-122	Carcinoma, Hepatocellular
hsa-mir-124	Carcinoma, Hepatocellular
hsa-mir-125a	Carcinoma, Hepatocellular
hsa-mir-125b	Carcinoma, Hepatocellular
hsa-mir-126	Carcinoma, Hepatocellular
hsa-mir-127	Carcinoma, Hepatocellular
hsa-mir-1271	Carcinoma, Hepatocellular
hsa-mir-129	Carcinoma, Hepatocellular
hsa-mir-130a	Carcinoma, Hepatocellular
hsa-mir-130b	Carcinoma, Hepatocellular
hsa-mir-133b	Carcinoma, Hepatocellular
hsa-mir-134	Carcinoma, Hepatocellular
hsa-mir-135a	Carcinoma, Hepatocellular
hsa-mir-138	Carcinoma, Hepatocellular
hsa-mir-139	Carcinoma, Hepatocellular
hsa-mir-140	Carcinoma, Hepatocellular
hsa-mir-141	Carcinoma, Hepatocellular
hsa-mir-142	Carcinoma, Hepatocellular
hsa-mir-144	Carcinoma, Hepatocellular
hsa-mir-145	Carcinoma, Hepatocellular
hsa-mir-146a	Carcinoma, Hepatocellular
hsa-mir-146b	Carcinoma, Hepatocellular
hsa-mir-148a	Carcinoma, Hepatocellular
hsa-mir-148b	Carcinoma, Hepatocellular
hsa-mir-150	Carcinoma, Hepatocellular
hsa-mir-152	Carcinoma, Hepatocellular
hsa-mir-155	Carcinoma, Hepatocellular
hsa-mir-15a	Carcinoma, Hepatocellular
hsa-mir-15b	Carcinoma, Hepatocellular
hsa-mir-16	Carcinoma, Hepatocellular
hsa-mir-17	Carcinoma, Hepatocellular
hsa-mir-181a	Carcinoma, Hepatocellular
hsa-mir-181b	Carcinoma, Hepatocellular
hsa-mir-181c	Carcinoma, Hepatocellular
hsa-mir-181d	Carcinoma, Hepatocellular
hsa-mir-182	Carcinoma, Hepatocellular
hsa-mir-183	Carcinoma, Hepatocellular
hsa-mir-187	Carcinoma, Hepatocellular
hsa-mir-18a	Carcinoma, Hepatocellular
hsa-mir-18b	Carcinoma, Hepatocellular
hsa-mir-190a	Carcinoma, Hepatocellular
hsa-mir-191	Carcinoma, Hepatocellular
hsa-mir-192	Carcinoma, Hepatocellular
hsa-mir-193a	Carcinoma, Hepatocellular
hsa-mir-195	Carcinoma, Hepatocellular
hsa-mir-196a	Carcinoma, Hepatocellular
hsa-mir-197	Carcinoma, Hepatocellular
hsa-mir-199a	Carcinoma, Hepatocellular
hsa-mir-199b	Carcinoma, Hepatocellular
hsa-mir-19a	Carcinoma, Hepatocellular
hsa-mir-19b	Carcinoma, Hepatocellular
hsa-mir-200a	Carcinoma, Hepatocellular
hsa-mir-200b	Carcinoma, Hepatocellular
hsa-mir-200c	Carcinoma, Hepatocellular
hsa-mir-202	Carcinoma, Hepatocellular
hsa-mir-205	Carcinoma, Hepatocellular
hsa-mir-208a	Carcinoma, Hepatocellular
hsa-mir-208b	Carcinoma, Hepatocellular
hsa-mir-20a	Carcinoma, Hepatocellular
hsa-mir-20b	Carcinoma, Hepatocellular
hsa-mir-21	Carcinoma, Hepatocellular
hsa-mir-210	Carcinoma, Hepatocellular
hsa-mir-212	Carcinoma, Hepatocellular
hsa-mir-214	Carcinoma, Hepatocellular
hsa-mir-216a	Carcinoma, Hepatocellular
hsa-mir-217	Carcinoma, Hepatocellular
hsa-mir-218	Carcinoma, Hepatocellular
hsa-mir-22	Carcinoma, Hepatocellular
hsa-mir-221	Carcinoma, Hepatocellular
hsa-mir-222	Carcinoma, Hepatocellular
hsa-mir-223	Carcinoma, Hepatocellular
hsa-mir-224	Carcinoma, Hepatocellular
hsa-mir-23a	Carcinoma, Hepatocellular
hsa-mir-24	Carcinoma, Hepatocellular
hsa-mir-25	Carcinoma, Hepatocellular
hsa-mir-26a	Carcinoma, Hepatocellular
hsa-mir-27a	Carcinoma, Hepatocellular
hsa-mir-296	Carcinoma, Hepatocellular
hsa-mir-29a	Carcinoma, Hepatocellular
hsa-mir-29b	Carcinoma, Hepatocellular
hsa-mir-29c	Carcinoma, Hepatocellular
hsa-mir-301a	Carcinoma, Hepatocellular
hsa-mir-302b	Carcinoma, Hepatocellular
hsa-mir-302c	Carcinoma, Hepatocellular
hsa-mir-30a	Carcinoma, Hepatocellular
hsa-mir-30b	Carcinoma, Hepatocellular
hsa-mir-30c	Carcinoma, Hepatocellular
hsa-mir-30d	Carcinoma, Hepatocellular
hsa-mir-31	Carcinoma, Hepatocellular
hsa-mir-320a	Carcinoma, Hepatocellular
hsa-mir-320b	Carcinoma, Hepatocellular
hsa-mir-320c	Carcinoma, Hepatocellular
hsa-mir-320d	Carcinoma, Hepatocellular
hsa-mir-324	Carcinoma, Hepatocellular
hsa-mir-326	Carcinoma, Hepatocellular
hsa-mir-330	Carcinoma, Hepatocellular
hsa-mir-335	Carcinoma, Hepatocellular
hsa-mir-338	Carcinoma, Hepatocellular
hsa-mir-346	Carcinoma, Hepatocellular
hsa-mir-34a	Carcinoma, Hepatocellular
hsa-mir-34c	Carcinoma, Hepatocellular
hsa-mir-361	Carcinoma, Hepatocellular
hsa-mir-362	Carcinoma, Hepatocellular
hsa-mir-365a	Carcinoma, Hepatocellular
hsa-mir-370	Carcinoma, Hepatocellular
hsa-mir-372	Carcinoma, Hepatocellular
hsa-mir-373	Carcinoma, Hepatocellular
hsa-mir-375	Carcinoma, Hepatocellular
hsa-mir-376a	Carcinoma, Hepatocellular
hsa-mir-378a	Carcinoma, Hepatocellular
hsa-mir-379	Carcinoma, Hepatocellular
hsa-mir-381	Carcinoma, Hepatocellular
hsa-mir-421	Carcinoma, Hepatocellular
hsa-mir-425	Carcinoma, Hepatocellular
hsa-mir-449b	Carcinoma, Hepatocellular
hsa-mir-450a	Carcinoma, Hepatocellular
hsa-mir-451a	Carcinoma, Hepatocellular
hsa-mir-485	Carcinoma, Hepatocellular
hsa-mir-486	Carcinoma, Hepatocellular
hsa-mir-490	Carcinoma, Hepatocellular
hsa-mir-491	Carcinoma, Hepatocellular
hsa-mir-497	Carcinoma, Hepatocellular
hsa-mir-499a	Carcinoma, Hepatocellular
hsa-mir-503	Carcinoma, Hepatocellular
hsa-mir-519d	Carcinoma, Hepatocellular
hsa-mir-520b	Carcinoma, Hepatocellular
hsa-mir-520d	Carcinoma, Hepatocellular
hsa-mir-520e	Carcinoma, Hepatocellular
hsa-mir-542	Carcinoma, Hepatocellular
hsa-mir-590	Carcinoma, Hepatocellular
hsa-mir-615	Carcinoma, Hepatocellular
hsa-mir-7	Carcinoma, Hepatocellular
hsa-mir-92a	Carcinoma, Hepatocellular
hsa-mir-92b	Carcinoma, Hepatocellular
hsa-mir-93	Carcinoma, Hepatocellular
hsa-mir-96	Carcinoma, Hepatocellular
hsa-mir-98	Carcinoma, Hepatocellular
hsa-mir-99a	Carcinoma, Hepatocellular
hsa-mir-99b	Carcinoma, Hepatocellular
hsa-mir-155	Carcinoma, Neuroendocrine
hsa-mir-21	Carcinoma, Neuroendocrine
hsa-let-7a	Carcinoma, Non-Small-Cell Lung
hsa-let-7b	Carcinoma, Non-Small-Cell Lung
hsa-let-7d	Carcinoma, Non-Small-Cell Lung
hsa-let-7g	Carcinoma, Non-Small-Cell Lung
hsa-mir-1	Carcinoma, Non-Small-Cell Lung
hsa-mir-100	Carcinoma, Non-Small-Cell Lung
hsa-mir-101	Carcinoma, Non-Small-Cell Lung
hsa-mir-106a	Carcinoma, Non-Small-Cell Lung
hsa-mir-10a	Carcinoma, Non-Small-Cell Lung
hsa-mir-124	Carcinoma, Non-Small-Cell Lung
hsa-mir-125a	Carcinoma, Non-Small-Cell Lung
hsa-mir-125b	Carcinoma, Non-Small-Cell Lung
hsa-mir-126	Carcinoma, Non-Small-Cell Lung
hsa-mir-130a	Carcinoma, Non-Small-Cell Lung
hsa-mir-133b	Carcinoma, Non-Small-Cell Lung
hsa-mir-134	Carcinoma, Non-Small-Cell Lung
hsa-mir-135a	Carcinoma, Non-Small-Cell Lung
hsa-mir-135b	Carcinoma, Non-Small-Cell Lung
hsa-mir-138	Carcinoma, Non-Small-Cell Lung
hsa-mir-143	Carcinoma, Non-Small-Cell Lung
hsa-mir-145	Carcinoma, Non-Small-Cell Lung
hsa-mir-146a	Carcinoma, Non-Small-Cell Lung
hsa-mir-146b	Carcinoma, Non-Small-Cell Lung
hsa-mir-148a	Carcinoma, Non-Small-Cell Lung
hsa-mir-149	Carcinoma, Non-Small-Cell Lung
hsa-mir-150	Carcinoma, Non-Small-Cell Lung
hsa-mir-155	Carcinoma, Non-Small-Cell Lung
hsa-mir-15a	Carcinoma, Non-Small-Cell Lung
hsa-mir-15b	Carcinoma, Non-Small-Cell Lung
hsa-mir-16	Carcinoma, Non-Small-Cell Lung
hsa-mir-17	Carcinoma, Non-Small-Cell Lung
hsa-mir-181a	Carcinoma, Non-Small-Cell Lung
hsa-mir-182	Carcinoma, Non-Small-Cell Lung
hsa-mir-183	Carcinoma, Non-Small-Cell Lung
hsa-mir-186	Carcinoma, Non-Small-Cell Lung
hsa-mir-193a	Carcinoma, Non-Small-Cell Lung
hsa-mir-193b	Carcinoma, Non-Small-Cell Lung
hsa-mir-196a	Carcinoma, Non-Small-Cell Lung
hsa-mir-199a	Carcinoma, Non-Small-Cell Lung
hsa-mir-199b	Carcinoma, Non-Small-Cell Lung
hsa-mir-200b	Carcinoma, Non-Small-Cell Lung
hsa-mir-200c	Carcinoma, Non-Small-Cell Lung
hsa-mir-205	Carcinoma, Non-Small-Cell Lung
hsa-mir-21	Carcinoma, Non-Small-Cell Lung
hsa-mir-210	Carcinoma, Non-Small-Cell Lung
hsa-mir-212	Carcinoma, Non-Small-Cell Lung
hsa-mir-214	Carcinoma, Non-Small-Cell Lung
hsa-mir-218	Carcinoma, Non-Small-Cell Lung
hsa-mir-221	Carcinoma, Non-Small-Cell Lung
hsa-mir-222	Carcinoma, Non-Small-Cell Lung
hsa-mir-223	Carcinoma, Non-Small-Cell Lung
hsa-mir-27a	Carcinoma, Non-Small-Cell Lung
hsa-mir-27b	Carcinoma, Non-Small-Cell Lung
hsa-mir-29b	Carcinoma, Non-Small-Cell Lung
hsa-mir-29c	Carcinoma, Non-Small-Cell Lung
hsa-mir-30a	Carcinoma, Non-Small-Cell Lung
hsa-mir-30d	Carcinoma, Non-Small-Cell Lung
hsa-mir-30e	Carcinoma, Non-Small-Cell Lung
hsa-mir-328	Carcinoma, Non-Small-Cell Lung
hsa-mir-34a	Carcinoma, Non-Small-Cell Lung
hsa-mir-34c	Carcinoma, Non-Small-Cell Lung
hsa-mir-361	Carcinoma, Non-Small-Cell Lung
hsa-mir-374a	Carcinoma, Non-Small-Cell Lung
hsa-mir-378a	Carcinoma, Non-Small-Cell Lung
hsa-mir-424	Carcinoma, Non-Small-Cell Lung
hsa-mir-429	Carcinoma, Non-Small-Cell Lung
hsa-mir-449a	Carcinoma, Non-Small-Cell Lung
hsa-mir-449b	Carcinoma, Non-Small-Cell Lung
hsa-mir-451a	Carcinoma, Non-Small-Cell Lung
hsa-mir-485	Carcinoma, Non-Small-Cell Lung
hsa-mir-486	Carcinoma, Non-Small-Cell Lung
hsa-mir-497	Carcinoma, Non-Small-Cell Lung
hsa-mir-499a	Carcinoma, Non-Small-Cell Lung
hsa-mir-520a	Carcinoma, Non-Small-Cell Lung
hsa-mir-520b	Carcinoma, Non-Small-Cell Lung
hsa-mir-520c	Carcinoma, Non-Small-Cell Lung
hsa-mir-520d	Carcinoma, Non-Small-Cell Lung
hsa-mir-520e	Carcinoma, Non-Small-Cell Lung
hsa-mir-7	Carcinoma, Non-Small-Cell Lung
hsa-mir-708	Carcinoma, Non-Small-Cell Lung
hsa-mir-9	Carcinoma, Non-Small-Cell Lung
hsa-mir-93	Carcinoma, Non-Small-Cell Lung
hsa-mir-96	Carcinoma, Non-Small-Cell Lung
hsa-mir-98	Carcinoma, Non-Small-Cell Lung
hsa-mir-27a	Carcinoma, Oral
hsa-let-7a	Carcinoma, Renal Cell
hsa-let-7b	Carcinoma, Renal Cell
hsa-let-7c	Carcinoma, Renal Cell
hsa-let-7d	Carcinoma, Renal Cell
hsa-let-7e	Carcinoma, Renal Cell
hsa-let-7f	Carcinoma, Renal Cell
hsa-let-7g	Carcinoma, Renal Cell
hsa-let-7i	Carcinoma, Renal Cell
hsa-mir-100	Carcinoma, Renal Cell
hsa-mir-101	Carcinoma, Renal Cell
hsa-mir-106b	Carcinoma, Renal Cell
hsa-mir-10b	Carcinoma, Renal Cell
hsa-mir-122	Carcinoma, Renal Cell
hsa-mir-124	Carcinoma, Renal Cell
hsa-mir-126	Carcinoma, Renal Cell
hsa-mir-127	Carcinoma, Renal Cell
hsa-mir-129	Carcinoma, Renal Cell
hsa-mir-130b	Carcinoma, Renal Cell
hsa-mir-134	Carcinoma, Renal Cell
hsa-mir-135a	Carcinoma, Renal Cell
hsa-mir-138	Carcinoma, Renal Cell
hsa-mir-139	Carcinoma, Renal Cell
hsa-mir-141	Carcinoma, Renal Cell
hsa-mir-142	Carcinoma, Renal Cell
hsa-mir-143	Carcinoma, Renal Cell
hsa-mir-144	Carcinoma, Renal Cell
hsa-mir-145	Carcinoma, Renal Cell
hsa-mir-146a	Carcinoma, Renal Cell
hsa-mir-146b	Carcinoma, Renal Cell
hsa-mir-150	Carcinoma, Renal Cell
hsa-mir-155	Carcinoma, Renal Cell
hsa-mir-16	Carcinoma, Renal Cell
hsa-mir-184	Carcinoma, Renal Cell
hsa-mir-195	Carcinoma, Renal Cell
hsa-mir-196a	Carcinoma, Renal Cell
hsa-mir-199a	Carcinoma, Renal Cell
hsa-mir-199b	Carcinoma, Renal Cell
hsa-mir-19a	Carcinoma, Renal Cell
hsa-mir-200a	Carcinoma, Renal Cell
hsa-mir-200b	Carcinoma, Renal Cell
hsa-mir-200c	Carcinoma, Renal Cell
hsa-mir-204	Carcinoma, Renal Cell
hsa-mir-205	Carcinoma, Renal Cell
hsa-mir-206	Carcinoma, Renal Cell
hsa-mir-21	Carcinoma, Renal Cell
hsa-mir-210	Carcinoma, Renal Cell
hsa-mir-215	Carcinoma, Renal Cell
hsa-mir-218	Carcinoma, Renal Cell
hsa-mir-224	Carcinoma, Renal Cell
hsa-mir-23b	Carcinoma, Renal Cell
hsa-mir-26a	Carcinoma, Renal Cell
hsa-mir-26b	Carcinoma, Renal Cell
hsa-mir-27a	Carcinoma, Renal Cell
hsa-mir-29c	Carcinoma, Renal Cell
hsa-mir-302b	Carcinoma, Renal Cell
hsa-mir-302c	Carcinoma, Renal Cell
hsa-mir-30c	Carcinoma, Renal Cell
hsa-mir-30d	Carcinoma, Renal Cell
hsa-mir-320a	Carcinoma, Renal Cell
hsa-mir-320b	Carcinoma, Renal Cell
hsa-mir-335	Carcinoma, Renal Cell
hsa-mir-339	Carcinoma, Renal Cell
hsa-mir-34a	Carcinoma, Renal Cell
hsa-mir-34c	Carcinoma, Renal Cell
hsa-mir-363	Carcinoma, Renal Cell
hsa-mir-365a	Carcinoma, Renal Cell
hsa-mir-367	Carcinoma, Renal Cell
hsa-mir-378a	Carcinoma, Renal Cell
hsa-mir-378b	Carcinoma, Renal Cell
hsa-mir-378c	Carcinoma, Renal Cell
hsa-mir-378d	Carcinoma, Renal Cell
hsa-mir-378e	Carcinoma, Renal Cell
hsa-mir-378f	Carcinoma, Renal Cell
hsa-mir-378h	Carcinoma, Renal Cell
hsa-mir-378i	Carcinoma, Renal Cell
hsa-mir-381	Carcinoma, Renal Cell
hsa-mir-425	Carcinoma, Renal Cell
hsa-mir-429	Carcinoma, Renal Cell
hsa-mir-451a	Carcinoma, Renal Cell
hsa-mir-454	Carcinoma, Renal Cell
hsa-mir-7	Carcinoma, Renal Cell
hsa-mir-708	Carcinoma, Renal Cell
hsa-mir-9	Carcinoma, Renal Cell
hsa-mir-92a	Carcinoma, Renal Cell
hsa-mir-93	Carcinoma, Renal Cell
hsa-mir-99a	Carcinoma, Renal Cell
hsa-mir-99b	Carcinoma, Renal Cell
hsa-let-7c	Carcinoma, Small Cell
hsa-mir-100	Carcinoma, Small Cell
hsa-mir-125b	Carcinoma, Small Cell
hsa-mir-143	Carcinoma, Small Cell
hsa-mir-145	Carcinoma, Small Cell
hsa-mir-199a	Carcinoma, Small Cell
hsa-mir-21	Carcinoma, Small Cell
hsa-mir-29b	Carcinoma, Small Cell
hsa-mir-34a	Carcinoma, Small Cell
hsa-let-7d	Carcinoma, Squamous Cell
hsa-let-7i	Carcinoma, Squamous Cell
hsa-mir-1	Carcinoma, Squamous Cell
hsa-mir-100	Carcinoma, Squamous Cell
hsa-mir-101	Carcinoma, Squamous Cell
hsa-mir-106a	Carcinoma, Squamous Cell
hsa-mir-106b	Carcinoma, Squamous Cell
hsa-mir-10a	Carcinoma, Squamous Cell
hsa-mir-10b	Carcinoma, Squamous Cell
hsa-mir-124	Carcinoma, Squamous Cell
hsa-mir-125a	Carcinoma, Squamous Cell
hsa-mir-125b	Carcinoma, Squamous Cell
hsa-mir-126	Carcinoma, Squamous Cell
hsa-mir-129	Carcinoma, Squamous Cell
hsa-mir-130a	Carcinoma, Squamous Cell
hsa-mir-133a	Carcinoma, Squamous Cell
hsa-mir-133b	Carcinoma, Squamous Cell
hsa-mir-137	Carcinoma, Squamous Cell
hsa-mir-138	Carcinoma, Squamous Cell
hsa-mir-140	Carcinoma, Squamous Cell
hsa-mir-142	Carcinoma, Squamous Cell
hsa-mir-143	Carcinoma, Squamous Cell
hsa-mir-145	Carcinoma, Squamous Cell
hsa-mir-146a	Carcinoma, Squamous Cell
hsa-mir-148a	Carcinoma, Squamous Cell
hsa-mir-155	Carcinoma, Squamous Cell
hsa-mir-15a	Carcinoma, Squamous Cell
hsa-mir-16	Carcinoma, Squamous Cell
hsa-mir-181a	Carcinoma, Squamous Cell
hsa-mir-181b	Carcinoma, Squamous Cell
hsa-mir-181d	Carcinoma, Squamous Cell
hsa-mir-182	Carcinoma, Squamous Cell
hsa-mir-184	Carcinoma, Squamous Cell
hsa-mir-185	Carcinoma, Squamous Cell
hsa-mir-18a	Carcinoma, Squamous Cell
hsa-mir-18b	Carcinoma, Squamous Cell
hsa-mir-193a	Carcinoma, Squamous Cell
hsa-mir-195	Carcinoma, Squamous Cell
hsa-mir-197	Carcinoma, Squamous Cell
hsa-mir-19b	Carcinoma, Squamous Cell
hsa-mir-200c	Carcinoma, Squamous Cell
hsa-mir-205	Carcinoma, Squamous Cell
hsa-mir-20a	Carcinoma, Squamous Cell
hsa-mir-20b	Carcinoma, Squamous Cell
hsa-mir-21	Carcinoma, Squamous Cell
hsa-mir-210	Carcinoma, Squamous Cell
hsa-mir-211	Carcinoma, Squamous Cell
hsa-mir-214	Carcinoma, Squamous Cell
hsa-mir-218	Carcinoma, Squamous Cell
hsa-mir-222	Carcinoma, Squamous Cell
hsa-mir-223	Carcinoma, Squamous Cell
hsa-mir-24	Carcinoma, Squamous Cell
hsa-mir-27a	Carcinoma, Squamous Cell
hsa-mir-27b	Carcinoma, Squamous Cell
hsa-mir-296	Carcinoma, Squamous Cell
hsa-mir-29c	Carcinoma, Squamous Cell
hsa-mir-30a	Carcinoma, Squamous Cell
hsa-mir-30d	Carcinoma, Squamous Cell
hsa-mir-31	Carcinoma, Squamous Cell
hsa-mir-34a	Carcinoma, Squamous Cell
hsa-mir-34c	Carcinoma, Squamous Cell
hsa-mir-363	Carcinoma, Squamous Cell
hsa-mir-375	Carcinoma, Squamous Cell
hsa-mir-421	Carcinoma, Squamous Cell
hsa-mir-486	Carcinoma, Squamous Cell
hsa-mir-497	Carcinoma, Squamous Cell
hsa-mir-499a	Carcinoma, Squamous Cell
hsa-mir-504	Carcinoma, Squamous Cell
hsa-mir-542	Carcinoma, Squamous Cell
hsa-mir-874	Carcinoma, Squamous Cell
hsa-mir-9	Carcinoma, Squamous Cell
hsa-mir-92a	Carcinoma, Squamous Cell
hsa-mir-1	Cardiomegaly
hsa-mir-133a	Cardiomegaly
hsa-mir-150	Cardiomegaly
hsa-mir-199a	Cardiomegaly
hsa-mir-208a	Cardiomegaly
hsa-mir-378a	Cardiomegaly
hsa-mir-199a	Cardiomyopathies
hsa-mir-199b	Cardiomyopathies
hsa-mir-21	Cardiomyopathies
hsa-mir-214	Cardiomyopathies
hsa-mir-27a	Cardiomyopathies
hsa-let-7i	Cardiomyopathy, Dilated
hsa-mir-126	Cardiomyopathy, Dilated
hsa-mir-155	Cardiomyopathy, Dilated
hsa-mir-196a	Cardiomyopathy, Dilated
hsa-mir-21	Cardiomyopathy, Dilated
hsa-mir-499a	Cardiomyopathy, Dilated
hsa-mir-1	Cardiomyopathy, Hypertrophic
hsa-mir-125b	Cardiomyopathy, Hypertrophic
hsa-mir-133a	Cardiomyopathy, Hypertrophic
hsa-mir-150	Cardiomyopathy, Hypertrophic
hsa-mir-181b	Cardiomyopathy, Hypertrophic
hsa-mir-195	Cardiomyopathy, Hypertrophic
hsa-mir-199a	Cardiomyopathy, Hypertrophic
hsa-mir-208a	Cardiomyopathy, Hypertrophic
hsa-mir-21	Cardiomyopathy, Hypertrophic
hsa-mir-214	Cardiomyopathy, Hypertrophic
hsa-mir-23a	Cardiomyopathy, Hypertrophic
hsa-mir-23b	Cardiomyopathy, Hypertrophic
hsa-mir-24	Cardiomyopathy, Hypertrophic
hsa-mir-27b	Cardiomyopathy, Hypertrophic
hsa-mir-9	Cardiomyopathy, Hypertrophic
hsa-mir-21	Cardiovascular Diseases
hsa-mir-34a	Cardiovascular Diseases
hsa-mir-221	Carotid Artery Diseases
hsa-mir-222	Carotid Artery Diseases
hsa-let-7b	Cataract
hsa-mir-134	Central Nervous System Diseases
hsa-mir-372	Cerebellar Neoplasms
hsa-mir-373	Cerebellar Neoplasms
hsa-mir-155	Cerebral Hemorrhage
hsa-mir-26a	Cerebral Hemorrhage
hsa-mir-362	Cerebral Hemorrhage
hsa-mir-124	Cerebral Infarction
hsa-mir-146a	Cerebral Infarction
hsa-mir-149	Cerebral Infarction
hsa-mir-196a	Cerebral Infarction
hsa-mir-491	Cerebral Infarction
hsa-mir-124	Cerebral Ischemia
hsa-mir-218	Cervical Intraepithelial Neoplasia
hsa-mir-218	Cervical Neoplasms
hsa-mir-106b	Child Development Disorders, Pervasive
hsa-mir-23a	Child Development Disorders, Pervasive
hsa-mir-146a	Chlamydia Infections
hsa-mir-124	Cholangiocarcinoma
hsa-mir-126	Cholangiocarcinoma
hsa-mir-141	Cholangiocarcinoma
hsa-mir-200b	Cholangiocarcinoma
hsa-mir-200c	Cholangiocarcinoma
hsa-mir-21	Cholangiocarcinoma
hsa-mir-214	Cholangiocarcinoma
hsa-mir-25	Cholangiocarcinoma
hsa-mir-26a	Cholangiocarcinoma
hsa-mir-370	Cholangiocarcinoma
hsa-mir-373	Cholangiocarcinoma
hsa-mir-494	Cholangiocarcinoma
hsa-let-7a	Cholesteatoma
hsa-mir-21	Cholesteatoma
hsa-mir-221	Cholesteatoma
hsa-mir-433	Chondrodysplasia Punctata
hsa-mir-1	Chordoma
hsa-mir-141	Choriocarcinoma
hsa-mir-145	Choriocarcinoma
hsa-mir-199b	Choriocarcinoma
hsa-mir-34a	Choriocarcinoma
hsa-mir-29b	Cicatrix
hsa-let-7d	Cocaine-Related Disorders
hsa-mir-124	Cocaine-Related Disorders
hsa-mir-181a	Cocaine-Related Disorders
hsa-mir-212	Cocaine-Related Disorders
hsa-mir-155	Colitis
hsa-mir-126	Colitis, Ulcerative
hsa-mir-143	Colitis, Ulcerative
hsa-mir-145	Colitis, Ulcerative
hsa-mir-155	Colitis, Ulcerative
hsa-mir-21	Colitis, Ulcerative
hsa-mir-106a	Colon Neoplasms
hsa-mir-126	Colon Neoplasms
hsa-mir-145	Colon Neoplasms
hsa-mir-17	Colon Neoplasms
hsa-let-7a	Colonic Neoplasms
hsa-let-7b	Colonic Neoplasms
hsa-let-7c	Colonic Neoplasms
hsa-let-7d	Colonic Neoplasms
hsa-let-7e	Colonic Neoplasms
hsa-let-7f	Colonic Neoplasms
hsa-let-7g	Colonic Neoplasms
hsa-let-7i	Colonic Neoplasms
hsa-mir-1	Colonic Neoplasms
hsa-mir-101	Colonic Neoplasms
hsa-mir-106a	Colonic Neoplasms
hsa-mir-106b	Colonic Neoplasms
hsa-mir-107	Colonic Neoplasms
hsa-mir-10b	Colonic Neoplasms
hsa-mir-125a	Colonic Neoplasms
hsa-mir-125b	Colonic Neoplasms
hsa-mir-126	Colonic Neoplasms
hsa-mir-127	Colonic Neoplasms
hsa-mir-128	Colonic Neoplasms
hsa-mir-132	Colonic Neoplasms
hsa-mir-133b	Colonic Neoplasms
hsa-mir-137	Colonic Neoplasms
hsa-mir-140	Colonic Neoplasms
hsa-mir-141	Colonic Neoplasms
hsa-mir-142	Colonic Neoplasms
hsa-mir-143	Colonic Neoplasms
hsa-mir-145	Colonic Neoplasms
hsa-mir-146a	Colonic Neoplasms
hsa-mir-152	Colonic Neoplasms
hsa-mir-155	Colonic Neoplasms
hsa-mir-15a	Colonic Neoplasms
hsa-mir-16	Colonic Neoplasms
hsa-mir-17	Colonic Neoplasms
hsa-mir-18a	Colonic Neoplasms
hsa-mir-191	Colonic Neoplasms
hsa-mir-192	Colonic Neoplasms
hsa-mir-19a	Colonic Neoplasms
hsa-mir-19b	Colonic Neoplasms
hsa-mir-200b	Colonic Neoplasms
hsa-mir-200c	Colonic Neoplasms
hsa-mir-205	Colonic Neoplasms
hsa-mir-20a	Colonic Neoplasms
hsa-mir-21	Colonic Neoplasms
hsa-mir-218	Colonic Neoplasms
hsa-mir-22	Colonic Neoplasms
hsa-mir-221	Colonic Neoplasms
hsa-mir-223	Colonic Neoplasms
hsa-mir-23b	Colonic Neoplasms
hsa-mir-24	Colonic Neoplasms
hsa-mir-296	Colonic Neoplasms
hsa-mir-29a	Colonic Neoplasms
hsa-mir-29b	Colonic Neoplasms
hsa-mir-302b	Colonic Neoplasms
hsa-mir-30a	Colonic Neoplasms
hsa-mir-30c	Colonic Neoplasms
hsa-mir-31	Colonic Neoplasms
hsa-mir-32	Colonic Neoplasms
hsa-mir-330	Colonic Neoplasms
hsa-mir-34a	Colonic Neoplasms
hsa-mir-365a	Colonic Neoplasms
hsa-mir-424	Colonic Neoplasms
hsa-mir-449a	Colonic Neoplasms
hsa-mir-486	Colonic Neoplasms
hsa-mir-506	Colonic Neoplasms
hsa-mir-615	Colonic Neoplasms
hsa-mir-9	Colonic Neoplasms
hsa-mir-92a	Colonic Neoplasms
hsa-let-7a	Colorectal Neoplasms
hsa-let-7b	Colorectal Neoplasms
hsa-let-7c	Colorectal Neoplasms
hsa-let-7e	Colorectal Neoplasms
hsa-mir-1	Colorectal Neoplasms
hsa-mir-103a	Colorectal Neoplasms
hsa-mir-106a	Colorectal Neoplasms
hsa-mir-107	Colorectal Neoplasms
hsa-mir-10b	Colorectal Neoplasms
hsa-mir-122	Colorectal Neoplasms
hsa-mir-124	Colorectal Neoplasms
hsa-mir-125b	Colorectal Neoplasms
hsa-mir-126	Colorectal Neoplasms
hsa-mir-127	Colorectal Neoplasms
hsa-mir-129	Colorectal Neoplasms
hsa-mir-130a	Colorectal Neoplasms
hsa-mir-133a	Colorectal Neoplasms
hsa-mir-133b	Colorectal Neoplasms
hsa-mir-135a	Colorectal Neoplasms
hsa-mir-135b	Colorectal Neoplasms
hsa-mir-137	Colorectal Neoplasms
hsa-mir-139	Colorectal Neoplasms
hsa-mir-140	Colorectal Neoplasms
hsa-mir-141	Colorectal Neoplasms
hsa-mir-142	Colorectal Neoplasms
hsa-mir-143	Colorectal Neoplasms
hsa-mir-144	Colorectal Neoplasms
hsa-mir-145	Colorectal Neoplasms
hsa-mir-146a	Colorectal Neoplasms
hsa-mir-146b	Colorectal Neoplasms
hsa-mir-148a	Colorectal Neoplasms
hsa-mir-148b	Colorectal Neoplasms
hsa-mir-149	Colorectal Neoplasms
hsa-mir-150	Colorectal Neoplasms
hsa-mir-152	Colorectal Neoplasms
hsa-mir-155	Colorectal Neoplasms
hsa-mir-16	Colorectal Neoplasms
hsa-mir-17	Colorectal Neoplasms
hsa-mir-181a	Colorectal Neoplasms
hsa-mir-181b	Colorectal Neoplasms
hsa-mir-182	Colorectal Neoplasms
hsa-mir-183	Colorectal Neoplasms
hsa-mir-185	Colorectal Neoplasms
hsa-mir-186	Colorectal Neoplasms
hsa-mir-18a	Colorectal Neoplasms
hsa-mir-18b	Colorectal Neoplasms
hsa-mir-190a	Colorectal Neoplasms
hsa-mir-193a	Colorectal Neoplasms
hsa-mir-194	Colorectal Neoplasms
hsa-mir-195	Colorectal Neoplasms
hsa-mir-196a	Colorectal Neoplasms
hsa-mir-199a	Colorectal Neoplasms
hsa-mir-199b	Colorectal Neoplasms
hsa-mir-19a	Colorectal Neoplasms
hsa-mir-19b	Colorectal Neoplasms
hsa-mir-200a	Colorectal Neoplasms
hsa-mir-200b	Colorectal Neoplasms
hsa-mir-200c	Colorectal Neoplasms
hsa-mir-206	Colorectal Neoplasms
hsa-mir-208a	Colorectal Neoplasms
hsa-mir-20a	Colorectal Neoplasms
hsa-mir-21	Colorectal Neoplasms
hsa-mir-210	Colorectal Neoplasms
hsa-mir-211	Colorectal Neoplasms
hsa-mir-215	Colorectal Neoplasms
hsa-mir-216b	Colorectal Neoplasms
hsa-mir-218	Colorectal Neoplasms
hsa-mir-22	Colorectal Neoplasms
hsa-mir-221	Colorectal Neoplasms
hsa-mir-222	Colorectal Neoplasms
hsa-mir-224	Colorectal Neoplasms
hsa-mir-23a	Colorectal Neoplasms
hsa-mir-25	Colorectal Neoplasms
hsa-mir-26a	Colorectal Neoplasms
hsa-mir-26b	Colorectal Neoplasms
hsa-mir-27a	Colorectal Neoplasms
hsa-mir-27b	Colorectal Neoplasms
hsa-mir-28	Colorectal Neoplasms
hsa-mir-29a	Colorectal Neoplasms
hsa-mir-301a	Colorectal Neoplasms
hsa-mir-30a	Colorectal Neoplasms
hsa-mir-31	Colorectal Neoplasms
hsa-mir-320a	Colorectal Neoplasms
hsa-mir-324	Colorectal Neoplasms
hsa-mir-328	Colorectal Neoplasms
hsa-mir-330	Colorectal Neoplasms
hsa-mir-335	Colorectal Neoplasms
hsa-mir-338	Colorectal Neoplasms
hsa-mir-339	Colorectal Neoplasms
hsa-mir-33a	Colorectal Neoplasms
hsa-mir-340	Colorectal Neoplasms
hsa-mir-342	Colorectal Neoplasms
hsa-mir-34a	Colorectal Neoplasms
hsa-mir-34c	Colorectal Neoplasms
hsa-mir-362	Colorectal Neoplasms
hsa-mir-367	Colorectal Neoplasms
hsa-mir-372	Colorectal Neoplasms
hsa-mir-373	Colorectal Neoplasms
hsa-mir-375	Colorectal Neoplasms
hsa-mir-378a	Colorectal Neoplasms
hsa-mir-422a	Colorectal Neoplasms
hsa-mir-429	Colorectal Neoplasms
hsa-mir-451a	Colorectal Neoplasms
hsa-mir-454	Colorectal Neoplasms
hsa-mir-486	Colorectal Neoplasms
hsa-mir-491	Colorectal Neoplasms
hsa-mir-497	Colorectal Neoplasms
hsa-mir-499a	Colorectal Neoplasms
hsa-mir-520a	Colorectal Neoplasms
hsa-mir-542	Colorectal Neoplasms
hsa-mir-7	Colorectal Neoplasms
hsa-mir-708	Colorectal Neoplasms
hsa-mir-9	Colorectal Neoplasms
hsa-mir-92a	Colorectal Neoplasms
hsa-mir-92b	Colorectal Neoplasms
hsa-mir-93	Colorectal Neoplasms
hsa-mir-96	Colorectal Neoplasms
hsa-mir-99a	Colorectal Neoplasms
hsa-mir-155	Colorectal Neoplasms, Hereditary Nonpolyposis
hsa-mir-1	Coronary Artery Disease
hsa-mir-122	Coronary Artery Disease
hsa-mir-126	Coronary Artery Disease
hsa-mir-130a	Coronary Artery Disease
hsa-mir-134	Coronary Artery Disease
hsa-mir-181a	Coronary Artery Disease
hsa-mir-196a	Coronary Artery Disease
hsa-mir-21	Coronary Artery Disease
hsa-mir-221	Coronary Artery Disease
hsa-mir-222	Coronary Artery Disease
hsa-mir-340	Coronary Artery Disease
hsa-mir-34a	Coronary Artery Disease
hsa-mir-370	Coronary Artery Disease
hsa-mir-499a	Coronary Artery Disease
hsa-mir-92a	Coronary Artery Disease
hsa-mir-146a	Creutzfeldt-Jakob Syndrome
hsa-let-7e	Crohn Disease
hsa-let-7f	Crohn Disease
hsa-mir-106a	Crohn Disease
hsa-mir-107	Crohn Disease
hsa-mir-126	Crohn Disease
hsa-mir-16	Crohn Disease
hsa-mir-191	Crohn Disease
hsa-mir-196a	Crohn Disease
hsa-mir-196b	Crohn Disease
hsa-mir-199a	Crohn Disease
hsa-mir-200b	Crohn Disease
hsa-mir-200c	Crohn Disease
hsa-mir-23a	Crohn Disease
hsa-mir-29a	Crohn Disease
hsa-mir-362	Crohn Disease
hsa-mir-21	Cryptosporidium
hsa-mir-23b	Cryptosporidium
hsa-mir-27b	Cryptosporidium
hsa-mir-30b	Cryptosporidium
hsa-mir-155	Cystic Fibrosis
hsa-mir-199a	Cystitis, Interstitial
hsa-mir-320a	Cystitis, Interstitial
hsa-mir-320b	Cystitis, Interstitial
hsa-mir-320c	Cystitis, Interstitial
hsa-mir-320d	Cystitis, Interstitial
hsa-mir-328	Cystitis, Interstitial
hsa-mir-449b	Cystitis, Interstitial
hsa-mir-132	Dementia
hsa-mir-212	Dementia
hsa-mir-155	Demyelinating Diseases
hsa-mir-21	Demyelinating Diseases
hsa-mir-301a	Demyelinating Diseases
hsa-mir-125b	Dermatitis, Atopic
hsa-mir-21	Dermatitis, Atopic
hsa-mir-155	Diabetes Complications
hsa-mir-126	Diabetes Mellitus
hsa-mir-146a	Diabetes Mellitus
hsa-mir-155	Diabetes Mellitus
hsa-mir-21	Diabetes Mellitus
hsa-mir-29c	Diabetes Mellitus
hsa-mir-301a	Diabetes Mellitus
hsa-mir-320a	Diabetes Mellitus
hsa-mir-375	Diabetes Mellitus
hsa-mir-503	Diabetes Mellitus
hsa-mir-326	Diabetes Mellitus, Type 1
hsa-mir-103a	Diabetes Mellitus, Type 2
hsa-mir-107	Diabetes Mellitus, Type 2
hsa-mir-126	Diabetes Mellitus, Type 2
hsa-mir-143	Diabetes Mellitus, Type 2
hsa-mir-144	Diabetes Mellitus, Type 2
hsa-mir-146a	Diabetes Mellitus, Type 2
hsa-mir-15a	Diabetes Mellitus, Type 2
hsa-mir-191	Diabetes Mellitus, Type 2
hsa-mir-197	Diabetes Mellitus, Type 2
hsa-mir-20b	Diabetes Mellitus, Type 2
hsa-mir-21	Diabetes Mellitus, Type 2
hsa-mir-223	Diabetes Mellitus, Type 2
hsa-mir-24	Diabetes Mellitus, Type 2
hsa-mir-320a	Diabetes Mellitus, Type 2
hsa-mir-486	Diabetes Mellitus, Type 2
hsa-mir-99a	Diabetes Mellitus, Type 2
hsa-mir-192	Diabetic Nephropathies
hsa-mir-200a	Diabetic Nephropathies
hsa-mir-200b	Diabetic Nephropathies
hsa-mir-200c	Diabetic Nephropathies
hsa-mir-21	Diabetic Nephropathies
hsa-mir-29a	Diabetic Nephropathies
hsa-mir-29b	Diabetic Nephropathies
hsa-mir-29c	Diabetic Nephropathies
hsa-mir-377	Diabetic Nephropathies
hsa-mir-451a	Diabetic Nephropathies
hsa-mir-200b	Diabetic Retinopathy
hsa-let-7a	Digestive System Neoplasms
hsa-let-7b	Digestive System Neoplasms
hsa-let-7c	Digestive System Neoplasms
hsa-let-7d	Digestive System Neoplasms
hsa-let-7e	Digestive System Neoplasms
hsa-let-7f	Digestive System Neoplasms
hsa-let-7g	Digestive System Neoplasms
hsa-let-7i	Digestive System Neoplasms
hsa-mir-1	Distal Myopathies
hsa-mir-133a	Distal Myopathies
hsa-mir-206	Distal Myopathies
hsa-mir-155	Down Syndrome
hsa-mir-122	Drug-Induced Liver Injury
hsa-mir-192	Drug-Induced Liver Injury
hsa-mir-27b	Dyslipidemias
hsa-mir-195	Eclampsia
hsa-mir-21	Eclampsia
hsa-mir-222	Eclampsia
hsa-mir-26b	Eclampsia
hsa-mir-335	Eclampsia
hsa-mir-146a	Eczema
hsa-mir-155	Encephalomyelitis, Autoimmune, Experimental
hsa-let-7a	Endometrial Neoplasms
hsa-let-7b	Endometrial Neoplasms
hsa-let-7c	Endometrial Neoplasms
hsa-let-7d	Endometrial Neoplasms
hsa-let-7e	Endometrial Neoplasms
hsa-let-7f	Endometrial Neoplasms
hsa-let-7g	Endometrial Neoplasms
hsa-let-7i	Endometrial Neoplasms
hsa-mir-1	Endometrial Neoplasms
hsa-mir-100	Endometrial Neoplasms
hsa-mir-103a	Endometrial Neoplasms
hsa-mir-124	Endometrial Neoplasms
hsa-mir-125b	Endometrial Neoplasms
hsa-mir-130b	Endometrial Neoplasms
hsa-mir-141	Endometrial Neoplasms
hsa-mir-142	Endometrial Neoplasms
hsa-mir-146b	Endometrial Neoplasms
hsa-mir-148a	Endometrial Neoplasms
hsa-mir-152	Endometrial Neoplasms
hsa-mir-153	Endometrial Neoplasms
hsa-mir-155	Endometrial Neoplasms
hsa-mir-182	Endometrial Neoplasms
hsa-mir-183	Endometrial Neoplasms
hsa-mir-186	Endometrial Neoplasms
hsa-mir-18b	Endometrial Neoplasms
hsa-mir-193a	Endometrial Neoplasms
hsa-mir-193b	Endometrial Neoplasms
hsa-mir-194	Endometrial Neoplasms
hsa-mir-199b	Endometrial Neoplasms
hsa-mir-200a	Endometrial Neoplasms
hsa-mir-200b	Endometrial Neoplasms
hsa-mir-200c	Endometrial Neoplasms
hsa-mir-204	Endometrial Neoplasms
hsa-mir-205	Endometrial Neoplasms
hsa-mir-208a	Endometrial Neoplasms
hsa-mir-21	Endometrial Neoplasms
hsa-mir-210	Endometrial Neoplasms
hsa-mir-27a	Endometrial Neoplasms
hsa-mir-27b	Endometrial Neoplasms
hsa-mir-29c	Endometrial Neoplasms
hsa-mir-30c	Endometrial Neoplasms
hsa-mir-378a	Endometrial Neoplasms
hsa-mir-429	Endometrial Neoplasms
hsa-mir-9	Endometrial Neoplasms
hsa-mir-96	Endometrial Neoplasms
hsa-mir-99a	Endometrial Neoplasms
hsa-let-7a	Endometriosis
hsa-let-7b	Endometriosis
hsa-let-7c	Endometriosis
hsa-let-7d	Endometriosis
hsa-let-7e	Endometriosis
hsa-let-7f	Endometriosis
hsa-let-7g	Endometriosis
hsa-let-7i	Endometriosis
hsa-mir-1	Endometriosis
hsa-mir-100	Endometriosis
hsa-mir-10a	Endometriosis
hsa-mir-10b	Endometriosis
hsa-mir-125a	Endometriosis
hsa-mir-125b	Endometriosis
hsa-mir-126	Endometriosis
hsa-mir-135a	Endometriosis
hsa-mir-135b	Endometriosis
hsa-mir-141	Endometriosis
hsa-mir-142	Endometriosis
hsa-mir-143	Endometriosis
hsa-mir-145	Endometriosis
hsa-mir-150	Endometriosis
hsa-mir-17	Endometriosis
hsa-mir-193a	Endometriosis
hsa-mir-194	Endometriosis
hsa-mir-196b	Endometriosis
hsa-mir-199a	Endometriosis
hsa-mir-200a	Endometriosis
hsa-mir-200b	Endometriosis
hsa-mir-200c	Endometriosis
hsa-mir-202	Endometriosis
hsa-mir-20a	Endometriosis
hsa-mir-22	Endometriosis
hsa-mir-223	Endometriosis
hsa-mir-23a	Endometriosis
hsa-mir-23b	Endometriosis
hsa-mir-29c	Endometriosis
hsa-mir-34c	Endometriosis
hsa-mir-365a	Endometriosis
hsa-mir-375	Endometriosis
hsa-mir-424	Endometriosis
hsa-mir-429	Endometriosis
hsa-mir-449b	Endometriosis
hsa-mir-485	Endometriosis
hsa-mir-504	Endometriosis
hsa-mir-520a	Endometriosis
hsa-mir-520b	Endometriosis
hsa-mir-520c	Endometriosis
hsa-mir-520d	Endometriosis
hsa-mir-520e	Endometriosis
hsa-mir-708	Endometriosis
hsa-mir-873	Endometriosis
hsa-mir-99a	Endometriosis
hsa-mir-99b	Endometriosis
hsa-mir-101	Endomyocardial Fibrosis
hsa-mir-208a	Endomyocardial Fibrosis
hsa-mir-25	Endomyocardial Fibrosis
hsa-mir-29a	Endomyocardial Fibrosis
hsa-mir-221	Endothelium, Vascular
hsa-let-7c	Eosinophilic Esophagitis
hsa-mir-106b	Eosinophilic Esophagitis
hsa-mir-132	Eosinophilic Esophagitis
hsa-mir-142	Eosinophilic Esophagitis
hsa-mir-144	Eosinophilic Esophagitis
hsa-mir-145	Eosinophilic Esophagitis
hsa-mir-146a	Eosinophilic Esophagitis
hsa-mir-146b	Eosinophilic Esophagitis
hsa-mir-193a	Eosinophilic Esophagitis
hsa-mir-193b	Eosinophilic Esophagitis
hsa-mir-21	Eosinophilic Esophagitis
hsa-mir-210	Eosinophilic Esophagitis
hsa-mir-211	Eosinophilic Esophagitis
hsa-mir-212	Eosinophilic Esophagitis
hsa-mir-222	Eosinophilic Esophagitis
hsa-mir-223	Eosinophilic Esophagitis
hsa-mir-29b	Eosinophilic Esophagitis
hsa-mir-30a	Eosinophilic Esophagitis
hsa-mir-339	Eosinophilic Esophagitis
hsa-mir-365a	Eosinophilic Esophagitis
hsa-mir-375	Eosinophilic Esophagitis
hsa-mir-7	Eosinophilic Esophagitis
hsa-mir-92a	Eosinophilic Esophagitis
hsa-let-7d	Ependymoma
hsa-mir-135a	Ependymoma
hsa-mir-17	Ependymoma
hsa-mir-367	Ependymoma
hsa-mir-383	Ependymoma
hsa-mir-485	Ependymoma
hsa-mir-451a	Erythropoiesis
hsa-let-7a	Esophageal Neoplasms
hsa-let-7b	Esophageal Neoplasms
hsa-let-7c	Esophageal Neoplasms
hsa-mir-100	Esophageal Neoplasms
hsa-mir-101	Esophageal Neoplasms
hsa-mir-126	Esophageal Neoplasms
hsa-mir-129	Esophageal Neoplasms
hsa-mir-130a	Esophageal Neoplasms
hsa-mir-130b	Esophageal Neoplasms
hsa-mir-133a	Esophageal Neoplasms
hsa-mir-135b	Esophageal Neoplasms
hsa-mir-141	Esophageal Neoplasms
hsa-mir-143	Esophageal Neoplasms
hsa-mir-145	Esophageal Neoplasms
hsa-mir-146a	Esophageal Neoplasms
hsa-mir-148a	Esophageal Neoplasms
hsa-mir-150	Esophageal Neoplasms
hsa-mir-155	Esophageal Neoplasms
hsa-mir-15a	Esophageal Neoplasms
hsa-mir-183	Esophageal Neoplasms
hsa-mir-192	Esophageal Neoplasms
hsa-mir-193a	Esophageal Neoplasms
hsa-mir-196a	Esophageal Neoplasms
hsa-mir-196b	Esophageal Neoplasms
hsa-mir-199a	Esophageal Neoplasms
hsa-mir-19a	Esophageal Neoplasms
hsa-mir-200a	Esophageal Neoplasms
hsa-mir-200c	Esophageal Neoplasms
hsa-mir-205	Esophageal Neoplasms
hsa-mir-20a	Esophageal Neoplasms
hsa-mir-21	Esophageal Neoplasms
hsa-mir-210	Esophageal Neoplasms
hsa-mir-214	Esophageal Neoplasms
hsa-mir-22	Esophageal Neoplasms
hsa-mir-223	Esophageal Neoplasms
hsa-mir-25	Esophageal Neoplasms
hsa-mir-26a	Esophageal Neoplasms
hsa-mir-27a	Esophageal Neoplasms
hsa-mir-28	Esophageal Neoplasms
hsa-mir-296	Esophageal Neoplasms
hsa-mir-29c	Esophageal Neoplasms
hsa-mir-302a	Esophageal Neoplasms
hsa-mir-30b	Esophageal Neoplasms
hsa-mir-31	Esophageal Neoplasms
hsa-mir-342	Esophageal Neoplasms
hsa-mir-34a	Esophageal Neoplasms
hsa-mir-34c	Esophageal Neoplasms
hsa-mir-375	Esophageal Neoplasms
hsa-mir-425	Esophageal Neoplasms
hsa-mir-451a	Esophageal Neoplasms
hsa-mir-454	Esophageal Neoplasms
hsa-mir-455	Esophageal Neoplasms
hsa-mir-486	Esophageal Neoplasms
hsa-mir-499a	Esophageal Neoplasms
hsa-mir-758	Esophageal Neoplasms
hsa-mir-92a	Esophageal Neoplasms
hsa-mir-98	Esophageal Neoplasms
hsa-mir-99a	Esophageal Neoplasms
hsa-mir-99b	Esophageal Neoplasms
hsa-mir-205	Esophagus
hsa-mir-21	Esophagus
hsa-mir-184	Eye Abnormalities
hsa-mir-181c	Fanconi Anemia
hsa-mir-15b	Fatty Liver
hsa-mir-182	Fatty Liver
hsa-mir-183	Fatty Liver
hsa-mir-216a	Fatty Liver
hsa-mir-216b	Fatty Liver
hsa-mir-302a	Fatty Liver
hsa-mir-122	Fatty Liver, Alcoholic
hsa-mir-16	Fatty Liver, Alcoholic
hsa-mir-34a	Fatty Liver, Alcoholic
hsa-mir-10b	Fatty Liver, Non-Alcoholic
hsa-mir-122	Fatty Liver, Non-Alcoholic
hsa-mir-21	Fatty Liver, Non-Alcoholic
hsa-mir-34a	Fatty Liver, Non-Alcoholic
hsa-mir-155	Fibroblasts
hsa-mir-373	Fibrosarcoma
hsa-mir-520c	Fibrosarcoma
hsa-mir-192	Fibrosis
hsa-mir-21	Fibrosis
hsa-mir-29a	Fibrosis
hsa-mir-29b	Fibrosis
hsa-mir-29c	Fibrosis
hsa-mir-21	Focal Epithelial Hyperplasia
hsa-mir-134	Fragile X Syndrome
hsa-mir-155	Francisella
hsa-mir-148a	Gastric Neoplasms
hsa-mir-23a	Gastric Neoplasms
hsa-mir-370	Gastric Neoplasms
hsa-mir-429	Gastric Neoplasms
hsa-mir-155	Gastritis, Atrophic
hsa-let-7a	Gastrointestinal Neoplasms
hsa-let-7g	Gastrointestinal Neoplasms
hsa-mir-1	Gastrointestinal Neoplasms
hsa-mir-107	Gastrointestinal Neoplasms
hsa-mir-124	Gastrointestinal Neoplasms
hsa-mir-126	Gastrointestinal Neoplasms
hsa-mir-133b	Gastrointestinal Neoplasms
hsa-mir-142	Gastrointestinal Neoplasms
hsa-mir-146a	Gastrointestinal Neoplasms
hsa-mir-148a	Gastrointestinal Neoplasms
hsa-mir-152	Gastrointestinal Neoplasms
hsa-mir-18b	Gastrointestinal Neoplasms
hsa-mir-196a	Gastrointestinal Neoplasms
hsa-mir-200a	Gastrointestinal Neoplasms
hsa-mir-200b	Gastrointestinal Neoplasms
hsa-mir-200c	Gastrointestinal Neoplasms
hsa-mir-208a	Gastrointestinal Neoplasms
hsa-mir-221	Gastrointestinal Neoplasms
hsa-mir-222	Gastrointestinal Neoplasms
hsa-mir-31	Gastrointestinal Neoplasms
hsa-mir-338	Gastrointestinal Neoplasms
hsa-mir-375	Gastrointestinal Neoplasms
hsa-mir-451a	Gastrointestinal Neoplasms
hsa-mir-494	Gastrointestinal Neoplasms
hsa-mir-497	Gastrointestinal Neoplasms
hsa-mir-7	Gastrointestinal Neoplasms
hsa-mir-98	Gastrointestinal Neoplasms
hsa-mir-146a	Gerstmann-Straussler-Scheinker Disease
hsa-mir-224	Giant Cell Tumors
hsa-let-7a	Glioblastoma
hsa-let-7d	Glioblastoma
hsa-mir-101	Glioblastoma
hsa-mir-106a	Glioblastoma
hsa-mir-10a	Glioblastoma
hsa-mir-10b	Glioblastoma
hsa-mir-124	Glioblastoma
hsa-mir-125b	Glioblastoma
hsa-mir-128	Glioblastoma
hsa-mir-130a	Glioblastoma
hsa-mir-134	Glioblastoma
hsa-mir-137	Glioblastoma
hsa-mir-139	Glioblastoma
hsa-mir-142	Glioblastoma
hsa-mir-143	Glioblastoma
hsa-mir-145	Glioblastoma
hsa-mir-146a	Glioblastoma
hsa-mir-146b	Glioblastoma
hsa-mir-148a	Glioblastoma
hsa-mir-149	Glioblastoma
hsa-mir-153	Glioblastoma
hsa-mir-155	Glioblastoma
hsa-mir-15a	Glioblastoma
hsa-mir-16	Glioblastoma
hsa-mir-17	Glioblastoma
hsa-mir-181a	Glioblastoma
hsa-mir-181b	Glioblastoma
hsa-mir-181c	Glioblastoma
hsa-mir-181d	Glioblastoma
hsa-mir-183	Glioblastoma
hsa-mir-184	Glioblastoma
hsa-mir-18a	Glioblastoma
hsa-mir-193a	Glioblastoma
hsa-mir-195	Glioblastoma
hsa-mir-196b	Glioblastoma
hsa-mir-19a	Glioblastoma
hsa-mir-19b	Glioblastoma
hsa-mir-200b	Glioblastoma
hsa-mir-205	Glioblastoma
hsa-mir-206	Glioblastoma
hsa-mir-208a	Glioblastoma
hsa-mir-208b	Glioblastoma
hsa-mir-20a	Glioblastoma
hsa-mir-20b	Glioblastoma
hsa-mir-21	Glioblastoma
hsa-mir-210	Glioblastoma
hsa-mir-218	Glioblastoma
hsa-mir-22	Glioblastoma
hsa-mir-221	Glioblastoma
hsa-mir-222	Glioblastoma
hsa-mir-224	Glioblastoma
hsa-mir-23b	Glioblastoma
hsa-mir-25	Glioblastoma
hsa-mir-26a	Glioblastoma
hsa-mir-27b	Glioblastoma
hsa-mir-29a	Glioblastoma
hsa-mir-29c	Glioblastoma
hsa-mir-302a	Glioblastoma
hsa-mir-302b	Glioblastoma
hsa-mir-302c	Glioblastoma
hsa-mir-302d	Glioblastoma
hsa-mir-30a	Glioblastoma
hsa-mir-30c	Glioblastoma
hsa-mir-31	Glioblastoma
hsa-mir-32	Glioblastoma
hsa-mir-326	Glioblastoma
hsa-mir-328	Glioblastoma
hsa-mir-329	Glioblastoma
hsa-mir-342	Glioblastoma
hsa-mir-34a	Glioblastoma
hsa-mir-367	Glioblastoma
hsa-mir-376a	Glioblastoma
hsa-mir-381	Glioblastoma
hsa-mir-425	Glioblastoma
hsa-mir-451a	Glioblastoma
hsa-mir-455	Glioblastoma
hsa-mir-486	Glioblastoma
hsa-mir-491	Glioblastoma
hsa-mir-504	Glioblastoma
hsa-mir-539	Glioblastoma
hsa-mir-7	Glioblastoma
hsa-mir-708	Glioblastoma
hsa-mir-873	Glioblastoma
hsa-mir-9	Glioblastoma
hsa-mir-92a	Glioblastoma
hsa-mir-99a	Glioblastoma
hsa-mir-21	Glioblastoma
hsa-mir-34a	Glioblastoma
hsa-mir-106a	Glioma
hsa-mir-106b	Glioma
hsa-mir-107	Glioma
hsa-mir-10b	Glioma
hsa-mir-124	Glioma
hsa-mir-125b	Glioma
hsa-mir-128	Glioma
hsa-mir-135a	Glioma
hsa-mir-138	Glioma
hsa-mir-139	Glioma
hsa-mir-143	Glioma
hsa-mir-145	Glioma
hsa-mir-146b	Glioma
hsa-mir-149	Glioma
hsa-mir-152	Glioma
hsa-mir-15b	Glioma
hsa-mir-16	Glioma
hsa-mir-17	Glioma
hsa-mir-181a	Glioma
hsa-mir-181b	Glioma
hsa-mir-181d	Glioma
hsa-mir-182	Glioma
hsa-mir-183	Glioma
hsa-mir-185	Glioma
hsa-mir-18a	Glioma
hsa-mir-18b	Glioma
hsa-mir-195	Glioma
hsa-mir-196a	Glioma
hsa-mir-196b	Glioma
hsa-mir-200b	Glioma
hsa-mir-204	Glioma
hsa-mir-20a	Glioma
hsa-mir-20b	Glioma
hsa-mir-21	Glioma
hsa-mir-211	Glioma
hsa-mir-214	Glioma
hsa-mir-215	Glioma
hsa-mir-218	Glioma
hsa-mir-221	Glioma
hsa-mir-222	Glioma
hsa-mir-224	Glioma
hsa-mir-24	Glioma
hsa-mir-26b	Glioma
hsa-mir-27a	Glioma
hsa-mir-27b	Glioma
hsa-mir-302a	Glioma
hsa-mir-302b	Glioma
hsa-mir-302c	Glioma
hsa-mir-302d	Glioma
hsa-mir-30a	Glioma
hsa-mir-30e	Glioma
hsa-mir-31	Glioma
hsa-mir-326	Glioma
hsa-mir-335	Glioma
hsa-mir-34a	Glioma
hsa-mir-367	Glioma
hsa-mir-371a	Glioma
hsa-mir-373	Glioma
hsa-mir-375	Glioma
hsa-mir-383	Glioma
hsa-mir-410	Glioma
hsa-mir-451a	Glioma
hsa-mir-542	Glioma
hsa-mir-544a	Glioma
hsa-mir-7	Glioma
hsa-mir-9	Glioma
hsa-mir-92b	Glioma
hsa-mir-93	Glioma
hsa-mir-96	Glioma
hsa-mir-146a	Glomerulonephritis, IGA
hsa-mir-148b	Glomerulonephritis, IGA
hsa-mir-155	Glomerulonephritis, IGA
hsa-mir-200a	Glomerulonephritis, IGA
hsa-mir-200b	Glomerulonephritis, IGA
hsa-mir-429	Glomerulonephritis, IGA
hsa-mir-519d	Gout
hsa-mir-520a	Gout
hsa-mir-520b	Gout
hsa-mir-520d	Gout
hsa-mir-520e	Gout
hsa-mir-155	Graft vs Host Disease
hsa-mir-21	Granulosa Cell Tumor
hsa-mir-154	Graves Disease
hsa-mir-376b	Graves Disease
hsa-mir-431	Graves Disease
hsa-mir-19a	Hamartoma Syndrome, Multiple
hsa-mir-21	Hamartoma Syndrome, Multiple
hsa-mir-140	Hand, Foot and Mouth Disease
hsa-mir-143	Hand, Foot and Mouth Disease
hsa-mir-148a	Hand, Foot and Mouth Disease
hsa-mir-324	Hand, Foot and Mouth Disease
hsa-mir-362	Hand, Foot and Mouth Disease
hsa-mir-122	HBV Infection
hsa-mir-196a	HBV Infection
hsa-mir-197	HBV Infection
hsa-mir-22	HBV Infection
hsa-mir-34c	HBV Infection
hsa-mir-199a	HCMV Infection
hsa-mir-122	HCV
hsa-let-7a	Head and Neck Neoplasms
hsa-let-7b	Head and Neck Neoplasms
hsa-let-7c	Head and Neck Neoplasms
hsa-let-7d	Head and Neck Neoplasms
hsa-let-7e	Head and Neck Neoplasms
hsa-let-7f	Head and Neck Neoplasms
hsa-let-7g	Head and Neck Neoplasms
hsa-let-7i	Head and Neck Neoplasms
hsa-mir-1	Head and Neck Neoplasms
hsa-mir-100	Head and Neck Neoplasms
hsa-mir-101	Head and Neck Neoplasms
hsa-mir-107	Head and Neck Neoplasms
hsa-mir-125a	Head and Neck Neoplasms
hsa-mir-125b	Head and Neck Neoplasms
hsa-mir-1271	Head and Neck Neoplasms
hsa-mir-130a	Head and Neck Neoplasms
hsa-mir-130b	Head and Neck Neoplasms
hsa-mir-133a	Head and Neck Neoplasms
hsa-mir-138	Head and Neck Neoplasms
hsa-mir-141	Head and Neck Neoplasms
hsa-mir-142	Head and Neck Neoplasms
hsa-mir-143	Head and Neck Neoplasms
hsa-mir-145	Head and Neck Neoplasms
hsa-mir-146b	Head and Neck Neoplasms
hsa-mir-155	Head and Neck Neoplasms
hsa-mir-15a	Head and Neck Neoplasms
hsa-mir-181a	Head and Neck Neoplasms
hsa-mir-181b	Head and Neck Neoplasms
hsa-mir-181d	Head and Neck Neoplasms
hsa-mir-18a	Head and Neck Neoplasms
hsa-mir-18b	Head and Neck Neoplasms
hsa-mir-193b	Head and Neck Neoplasms
hsa-mir-195	Head and Neck Neoplasms
hsa-mir-197	Head and Neck Neoplasms
hsa-mir-200c	Head and Neck Neoplasms
hsa-mir-204	Head and Neck Neoplasms
hsa-mir-205	Head and Neck Neoplasms
hsa-mir-21	Head and Neck Neoplasms
hsa-mir-211	Head and Neck Neoplasms
hsa-mir-221	Head and Neck Neoplasms
hsa-mir-223	Head and Neck Neoplasms
hsa-mir-26b	Head and Neck Neoplasms
hsa-mir-27b	Head and Neck Neoplasms
hsa-mir-29c	Head and Neck Neoplasms
hsa-mir-302a	Head and Neck Neoplasms
hsa-mir-302b	Head and Neck Neoplasms
hsa-mir-302c	Head and Neck Neoplasms
hsa-mir-302d	Head and Neck Neoplasms
hsa-mir-302e	Head and Neck Neoplasms
hsa-mir-31	Head and Neck Neoplasms
hsa-mir-34a	Head and Neck Neoplasms
hsa-mir-363	Head and Neck Neoplasms
hsa-mir-375	Head and Neck Neoplasms
hsa-mir-455	Head and Neck Neoplasms
hsa-mir-491	Head and Neck Neoplasms
hsa-mir-499a	Head and Neck Neoplasms
hsa-mir-7	Head and Neck Neoplasms
hsa-mir-9	Head and Neck Neoplasms
hsa-mir-99a	Head and Neck Neoplasms
hsa-mir-96	Hearing Loss
hsa-mir-1	Heart Defects, Congenital
hsa-mir-133a	Heart Defects, Congenital
hsa-mir-195	Heart Defects, Congenital
hsa-mir-26a	Heart Defects, Congenital
hsa-mir-30b	Heart Defects, Congenital
hsa-mir-21	Heart Diseases
hsa-mir-23a	Heart Diseases
hsa-mir-24	Heart Diseases
hsa-mir-27a	Heart Diseases
hsa-let-7a	Heart Failure
hsa-let-7b	Heart Failure
hsa-let-7c	Heart Failure
hsa-let-7d	Heart Failure
hsa-let-7e	Heart Failure
hsa-let-7f	Heart Failure
hsa-mir-1	Heart Failure
hsa-mir-106b	Heart Failure
hsa-mir-107	Heart Failure
hsa-mir-10b	Heart Failure
hsa-mir-125a	Heart Failure
hsa-mir-126	Heart Failure
hsa-mir-129	Heart Failure
hsa-mir-130a	Heart Failure
hsa-mir-130b	Heart Failure
hsa-mir-132	Heart Failure
hsa-mir-133a	Heart Failure
hsa-mir-133b	Heart Failure
hsa-mir-135a	Heart Failure
hsa-mir-136	Heart Failure
hsa-mir-139	Heart Failure
hsa-mir-142	Heart Failure
hsa-mir-145	Heart Failure
hsa-mir-148a	Heart Failure
hsa-mir-150	Heart Failure
hsa-mir-155	Heart Failure
hsa-mir-15b	Heart Failure
hsa-mir-16	Heart Failure
hsa-mir-17	Heart Failure
hsa-mir-181a	Heart Failure
hsa-mir-182	Heart Failure
hsa-mir-186	Heart Failure
hsa-mir-18a	Heart Failure
hsa-mir-18b	Heart Failure
hsa-mir-192	Heart Failure
hsa-mir-195	Heart Failure
hsa-mir-196a	Heart Failure
hsa-mir-199a	Heart Failure
hsa-mir-199b	Heart Failure
hsa-mir-19a	Heart Failure
hsa-mir-19b	Heart Failure
hsa-mir-200c	Heart Failure
hsa-mir-204	Heart Failure
hsa-mir-205	Heart Failure
hsa-mir-208a	Heart Failure
hsa-mir-21	Heart Failure
hsa-mir-210	Heart Failure
hsa-mir-211	Heart Failure
[truncated: 2,704 more rows]
