# Supplementary material for: A Novel Probability Model for LncRNA–Disease Association Prediction Based on the Naïve Bayesian Classifier
Source: Genes (Basel). 2018 Jul 8;9(7):345. doi: 10.3390/genes9070345 (PMC6071012; doi:10.3390/genes9070345)
Supplement: Supplementary file 1 [file genes-09-00345-s001.zip › Supplementary Table 2.xlsx]

## Sheet: Sheet1
hsa-let-7a	NEAT1
hsa-let-7a	KCNQ1OT1
hsa-let-7a	XIST
hsa-let-7a	TTTY15
hsa-let-7a	RP11-498P14.3
hsa-let-7a	RP11-197N18.2
hsa-let-7a	AC074117.10
hsa-let-7a	RP11-27I1.2
hsa-let-7a	SNHG16
hsa-let-7a	SCARNA10
hsa-let-7a	HOXA11-AS
hsa-let-7a	RP11-282O18.6
hsa-let-7a	RP11-727A23.5
hsa-let-7a	MIR4720
hsa-let-7a	PTCHD3P1
hsa-let-7a	NUTM2A-AS1
hsa-let-7a	MAL2
hsa-let-7a	RP11-923I11.1
hsa-let-7a	RP11-819C21.1
hsa-let-7a	RP11-492E3.1
hsa-let-7a	LINC00665
hsa-let-7a	CTD-2270L9.5
hsa-let-7a	RP11-996F15.2
hsa-let-7a	RP11-214O1.2
hsa-let-7a	CDKN2B-AS1
hsa-let-7a	CTA-204B4.6
hsa-let-7a	RP11-277P12.20
hsa-let-7a	RP11-473I1.10
hsa-let-7a	RP13-507I23.1
hsa-let-7a	RP11-264B17.3
hsa-let-7a	RP11-834C11.4
hsa-let-7a	CASP8AP2
hsa-let-7a	LINC00263
hsa-let-7a	CTD-3138B18.5
hsa-let-7a	RP11-1103G16.1
hsa-let-7a	RP11-457M11.2
hsa-let-7a	AC105760.2
hsa-let-7a	ZNF518A
hsa-let-7a	RP11-452L6.5
hsa-let-7a	UBXN8
hsa-let-7a	XXbac-BPG300A18.13
hsa-let-7b	NEAT1
hsa-let-7b	KCNQ1OT1
hsa-let-7b	XIST
hsa-let-7b	TTTY15
hsa-let-7b	RP11-197N18.2
hsa-let-7b	AC074117.10
hsa-let-7b	SNHG16
hsa-let-7b	MIR4720
hsa-let-7b	MAL2
hsa-let-7b	RP11-214O1.2
hsa-let-7b	RP13-507I23.1
hsa-let-7b	RP11-264B17.3
hsa-let-7b	RP11-834C11.4
hsa-let-7b	CASP8AP2
hsa-let-7b	LINC00263
hsa-let-7b	RP11-1103G16.1
hsa-let-7b	AC105760.2
hsa-let-7b	XXbac-BPG300A18.13
hsa-let-7b	RP11-498P14.3
hsa-let-7b	RP11-27I1.2
hsa-let-7b	SCARNA10
hsa-let-7b	HOXA11-AS
hsa-let-7b	RP11-282O18.6
hsa-let-7b	RP11-727A23.5
hsa-let-7b	PTCHD3P1
hsa-let-7b	NUTM2A-AS1
hsa-let-7b	RP11-923I11.1
hsa-let-7b	RP11-819C21.1
hsa-let-7b	RP11-492E3.1
hsa-let-7b	LINC00665
hsa-let-7b	CTD-2270L9.5
hsa-let-7b	RP11-996F15.2
hsa-let-7b	CDKN2B-AS1
hsa-let-7b	CTA-204B4.6
hsa-let-7b	RP11-277P12.20
hsa-let-7b	RP11-473I1.10
hsa-let-7b	CTD-3138B18.5
hsa-let-7b	RP11-457M11.2
hsa-let-7b	ZNF518A
hsa-let-7b	RP11-452L6.5
hsa-let-7b	UBXN8
hsa-let-7c	KCNQ1OT1
hsa-let-7c	TTTY15
hsa-let-7c	XIST
hsa-let-7c	RP11-197N18.2
hsa-let-7c	AC074117.10
hsa-let-7c	SNHG16
hsa-let-7c	MIR4720
hsa-let-7c	MAL2
hsa-let-7c	RP11-214O1.2
hsa-let-7c	RP13-507I23.1
hsa-let-7c	RP11-264B17.3
hsa-let-7c	RP11-834C11.4
hsa-let-7c	CASP8AP2
hsa-let-7c	LINC00263
hsa-let-7c	RP11-1103G16.1
hsa-let-7c	AC105760.2
hsa-let-7c	XXbac-BPG300A18.13
hsa-let-7c	RP11-498P14.3
hsa-let-7c	RP11-27I1.2
hsa-let-7c	SCARNA10
hsa-let-7c	HOXA11-AS
hsa-let-7c	RP11-282O18.6
hsa-let-7c	RP11-727A23.5
hsa-let-7c	PTCHD3P1
hsa-let-7c	NUTM2A-AS1
hsa-let-7c	RP11-923I11.1
hsa-let-7c	RP11-819C21.1
hsa-let-7c	RP11-492E3.1
hsa-let-7c	LINC00665
hsa-let-7c	CTD-2270L9.5
hsa-let-7c	RP11-996F15.2
hsa-let-7c	CDKN2B-AS1
hsa-let-7c	CTA-204B4.6
hsa-let-7c	RP11-277P12.20
hsa-let-7c	RP11-473I1.10
hsa-let-7c	CTD-3138B18.5
hsa-let-7c	RP11-457M11.2
hsa-let-7c	ZNF518A
hsa-let-7c	RP11-452L6.5
hsa-let-7c	UBXN8
hsa-let-7d	NEAT1
hsa-let-7d	XIST
hsa-let-7d	KCNQ1OT1
hsa-let-7d	TTTY15
hsa-let-7d	RP11-197N18.2
hsa-let-7d	AC074117.10
hsa-let-7d	SNHG16
hsa-let-7d	MIR4720
hsa-let-7d	MAL2
hsa-let-7d	RP11-214O1.2
hsa-let-7d	RP13-507I23.1
hsa-let-7d	RP11-264B17.3
hsa-let-7d	RP11-834C11.4
hsa-let-7d	CASP8AP2
hsa-let-7d	LINC00263
hsa-let-7d	RP11-1103G16.1
hsa-let-7d	AC105760.2
hsa-let-7d	XXbac-BPG300A18.13
hsa-let-7d	RP11-498P14.3
hsa-let-7d	RP11-27I1.2
hsa-let-7d	SCARNA10
hsa-let-7d	HOXA11-AS
hsa-let-7d	RP11-282O18.6
hsa-let-7d	RP11-727A23.5
hsa-let-7d	PTCHD3P1
hsa-let-7d	NUTM2A-AS1
hsa-let-7d	RP11-923I11.1
hsa-let-7d	RP11-819C21.1
hsa-let-7d	RP11-492E3.1
hsa-let-7d	LINC00665
hsa-let-7d	CTD-2270L9.5
hsa-let-7d	RP11-996F15.2
hsa-let-7d	CDKN2B-AS1
hsa-let-7d	CTA-204B4.6
hsa-let-7d	RP11-277P12.20
hsa-let-7d	RP11-473I1.10
hsa-let-7d	CTD-3138B18.5
hsa-let-7d	RP11-457M11.2
hsa-let-7d	ZNF518A
hsa-let-7d	RP11-452L6.5
hsa-let-7d	UBXN8
hsa-let-7e	NEAT1
hsa-let-7e	KCNQ1OT1
hsa-let-7e	XIST
hsa-let-7e	TTTY15
hsa-let-7e	RP11-197N18.2
hsa-let-7e	AC074117.10
hsa-let-7e	SNHG16
hsa-let-7e	MIR4720
hsa-let-7e	MAL2
hsa-let-7e	RP11-214O1.2
hsa-let-7e	RP13-507I23.1
hsa-let-7e	RP11-264B17.3
hsa-let-7e	RP11-834C11.4
hsa-let-7e	CASP8AP2
hsa-let-7e	LINC00263
hsa-let-7e	RP11-1103G16.1
hsa-let-7e	AC105760.2
hsa-let-7e	XXbac-BPG300A18.13
hsa-let-7e	RP11-498P14.3
hsa-let-7e	RP11-27I1.2
hsa-let-7e	SCARNA10
hsa-let-7e	HOXA11-AS
hsa-let-7e	RP11-282O18.6
hsa-let-7e	RP11-727A23.5
hsa-let-7e	PTCHD3P1
hsa-let-7e	NUTM2A-AS1
hsa-let-7e	RP11-923I11.1
hsa-let-7e	RP11-819C21.1
hsa-let-7e	RP11-492E3.1
hsa-let-7e	LINC00665
hsa-let-7e	CTD-2270L9.5
hsa-let-7e	RP11-996F15.2
hsa-let-7e	CDKN2B-AS1
hsa-let-7e	CTA-204B4.6
hsa-let-7e	RP11-277P12.20
hsa-let-7e	RP11-473I1.10
hsa-let-7e	CTD-3138B18.5
hsa-let-7e	RP11-457M11.2
hsa-let-7e	ZNF518A
hsa-let-7e	RP11-452L6.5
hsa-let-7e	UBXN8
hsa-let-7f	NEAT1
hsa-let-7f	KCNQ1OT1
hsa-let-7f	XIST
hsa-let-7f	TTTY15
hsa-let-7f	RP11-197N18.2
hsa-let-7f	AC074117.10
hsa-let-7f	SNHG16
hsa-let-7f	MIR4720
hsa-let-7f	MAL2
hsa-let-7f	RP11-214O1.2
hsa-let-7f	RP13-507I23.1
hsa-let-7f	RP11-264B17.3
hsa-let-7f	RP11-834C11.4
hsa-let-7f	CASP8AP2
hsa-let-7f	LINC00263
hsa-let-7f	RP11-1103G16.1
hsa-let-7f	AC105760.2
hsa-let-7f	XXbac-BPG300A18.13
hsa-let-7f	RP11-498P14.3
hsa-let-7f	RP11-27I1.2
hsa-let-7f	SCARNA10
hsa-let-7f	HOXA11-AS
hsa-let-7f	RP11-282O18.6
hsa-let-7f	RP11-727A23.5
hsa-let-7f	PTCHD3P1
hsa-let-7f	NUTM2A-AS1
hsa-let-7f	RP11-923I11.1
hsa-let-7f	RP11-819C21.1
hsa-let-7f	RP11-492E3.1
hsa-let-7f	LINC00665
hsa-let-7f	CTD-2270L9.5
hsa-let-7f	RP11-996F15.2
hsa-let-7f	CDKN2B-AS1
hsa-let-7f	CTA-204B4.6
hsa-let-7f	RP11-277P12.20
hsa-let-7f	RP11-473I1.10
hsa-let-7f	CTD-3138B18.5
hsa-let-7f	RP11-457M11.2
hsa-let-7f	ZNF518A
hsa-let-7f	RP11-452L6.5
hsa-let-7f	UBXN8
hsa-let-7g	NEAT1
hsa-let-7g	KCNQ1OT1
hsa-let-7g	XIST
hsa-let-7g	TTTY15
hsa-let-7g	RP11-197N18.2
hsa-let-7g	AC074117.10
hsa-let-7g	SNHG16
hsa-let-7g	MIR4720
hsa-let-7g	MAL2
hsa-let-7g	RP11-214O1.2
hsa-let-7g	RP13-507I23.1
hsa-let-7g	RP11-264B17.3
hsa-let-7g	RP11-834C11.4
hsa-let-7g	CASP8AP2
hsa-let-7g	LINC00263
hsa-let-7g	RP11-1103G16.1
hsa-let-7g	AC105760.2
hsa-let-7g	XXbac-BPG300A18.13
hsa-let-7g	RP11-498P14.3
hsa-let-7g	RP11-27I1.2
hsa-let-7g	SCARNA10
hsa-let-7g	HOXA11-AS
hsa-let-7g	RP11-282O18.6
hsa-let-7g	RP11-727A23.5
hsa-let-7g	PTCHD3P1
hsa-let-7g	NUTM2A-AS1
hsa-let-7g	RP11-923I11.1
hsa-let-7g	RP11-819C21.1
hsa-let-7g	RP11-492E3.1
hsa-let-7g	LINC00665
hsa-let-7g	CTD-2270L9.5
hsa-let-7g	RP11-996F15.2
hsa-let-7g	CDKN2B-AS1
hsa-let-7g	CTA-204B4.6
hsa-let-7g	RP11-277P12.20
hsa-let-7g	RP11-473I1.10
hsa-let-7g	CTD-3138B18.5
hsa-let-7g	RP11-457M11.2
hsa-let-7g	ZNF518A
hsa-let-7g	RP11-452L6.5
hsa-let-7g	UBXN8
hsa-let-7i	NEAT1
hsa-let-7i	XIST
hsa-let-7i	KCNQ1OT1
hsa-let-7i	TTTY15
hsa-let-7i	RP11-498P14.3
hsa-let-7i	RP11-197N18.2
hsa-let-7i	AC074117.10
hsa-let-7i	RP11-27I1.2
hsa-let-7i	SNHG16
hsa-let-7i	SCARNA10
hsa-let-7i	HOXA11-AS
hsa-let-7i	RP11-282O18.6
hsa-let-7i	RP11-727A23.5
hsa-let-7i	MIR4720
hsa-let-7i	PTCHD3P1
hsa-let-7i	NUTM2A-AS1
hsa-let-7i	MAL2
hsa-let-7i	RP11-923I11.1
hsa-let-7i	RP11-819C21.1
hsa-let-7i	RP11-492E3.1
hsa-let-7i	LINC00665
hsa-let-7i	CTD-2270L9.5
hsa-let-7i	RP11-996F15.2
hsa-let-7i	RP11-214O1.2
hsa-let-7i	CDKN2B-AS1
hsa-let-7i	CTA-204B4.6
hsa-let-7i	RP11-277P12.20
hsa-let-7i	RP11-473I1.10
hsa-let-7i	RP13-507I23.1
hsa-let-7i	RP11-264B17.3
hsa-let-7i	RP11-834C11.4
hsa-let-7i	CASP8AP2
hsa-let-7i	LINC00263
hsa-let-7i	CTD-3138B18.5
hsa-let-7i	RP11-1103G16.1
hsa-let-7i	RP11-457M11.2
hsa-let-7i	AC105760.2
hsa-let-7i	ZNF518A
hsa-let-7i	RP11-452L6.5
hsa-let-7i	UBXN8
hsa-let-7i	XXbac-BPG300A18.13
hsa-mir-1	HOTAIR
hsa-mir-1	MALAT1
hsa-mir-1	HNRNPU-AS1
hsa-mir-1	RP11-311C24.1
hsa-mir-1	RP11-902B17.1
hsa-mir-1	SENP3-EIF4A1
hsa-mir-1	AC084219.4
hsa-mir-1	RP11-403I13.4
hsa-mir-1	SNHG14
hsa-mir-1	RP11-498C9.15
hsa-mir-1	COX10-AS1
hsa-mir-1	RP11-701H24.4
hsa-mir-1	RP11-421L21.3
hsa-mir-1	LINC00482
hsa-mir-1	LINC00641
hsa-mir-1	AL022344.4
hsa-mir-1	FLI1-AS1
hsa-mir-1	RP11-46A10.5
hsa-mir-1	AC012146.7
hsa-mir-1	RP11-331F9.10
hsa-mir-1	AC135048.13
hsa-mir-1	RP5-1180C10.2
hsa-mir-1	RP11-277L2.2
hsa-mir-1	GS1-251I9.4
hsa-mir-1	AC005562.1
hsa-mir-1	NUTM2A-AS1
hsa-mir-1	SEC22B
hsa-mir-1	CTA-204B4.6
hsa-mir-1	RP11-506M13.3
hsa-mir-1	LINC00242
hsa-mir-1	CWC15
hsa-mir-1	RP11-216F19.2
hsa-mir-1	LINC00707
hsa-mir-100	RP11-169K16.9
hsa-mir-100	SDCBP2-AS1
hsa-mir-100	CTD-2651B20.7
hsa-mir-101	SNHG6
hsa-mir-101	SNHG1
hsa-mir-101	NEAT1
hsa-mir-101	XIST
hsa-mir-101	MALAT1
hsa-mir-101	GABPB1-AS1
hsa-mir-101	RP4-697K14.12
hsa-mir-101	RP11-94L15.2
hsa-mir-101	RP11-220I1.1
hsa-mir-101	RP11-1134I14.8
hsa-mir-101	RP11-923I11.1
hsa-mir-101	RP11-618P17.3
hsa-mir-101	RP11-140H17.1
hsa-mir-101	FAM201A
hsa-mir-101	RP4-659J6.2
hsa-mir-101	RP11-498C9.15
hsa-mir-101	CTB-25J19.9
hsa-mir-101	RP1-239B22.5
hsa-mir-101	LL22NC03-N27C7.1
hsa-mir-101	RP11-361F15.2
hsa-mir-101	RP11-216F19.2
hsa-mir-101	ZNF518A
hsa-mir-101	RP11-452F19.3
hsa-mir-101	RP11-199F11.2
hsa-mir-103a	XIST
hsa-mir-103a	H19
hsa-mir-103a	KCNQ1OT1
hsa-mir-103a	NEAT1
hsa-mir-103a	HCG18
hsa-mir-103a	CTD-2574D22.4
hsa-mir-103a	RP11-543D5.2
hsa-mir-103a	RP11-588K22.2
hsa-mir-103a	RP11-102F4.3
hsa-mir-103a	CTBP1-AS1
hsa-mir-103a	RP11-640M9.1
hsa-mir-103a	RP11-413E6.8
hsa-mir-103a	SENP3-EIF4A1
hsa-mir-103a	C14orf169
hsa-mir-103a	AC084219.4
hsa-mir-103a	TP73-AS1
hsa-mir-103a	RP5-1061H20.4
hsa-mir-103a	LINC00630
hsa-mir-103a	RP11-677M14.3
hsa-mir-103a	RP11-390P2.4
hsa-mir-103a	YLPM1
hsa-mir-103a	DLX6-AS1
hsa-mir-103a	AC004383.4
hsa-mir-103a	RP1-102H19.6
hsa-mir-103a	RP11-361F15.2
hsa-mir-103a	LINC00152
hsa-mir-103a	RP11-64K12.2
hsa-mir-103a	DCP1A
hsa-mir-103a	CTD-2196E14.9
hsa-mir-103a	AC105760.2
hsa-mir-103a	CTD-3064H18.1
hsa-mir-103a	TTC28-AS1
hsa-mir-103a	RP11-425M5.5
hsa-mir-103a	RP11-461L13.3
hsa-mir-103a	EPHA1-AS1
hsa-mir-103a	AC016747.3
hsa-mir-103a	AP001065.2
hsa-mir-103a	RP11-204M4.2
hsa-mir-103a	RP11-21N3.1
hsa-mir-103a	GS1-358P8.4
hsa-mir-103a	RP11-429J17.6
hsa-mir-103a	CTB-89H12.4
hsa-mir-103a	PTCHD3P1
hsa-mir-103a	NUTM2A-AS1
hsa-mir-103a	TTN-AS1
hsa-mir-103a	RP11-446H18.3
hsa-mir-103a	RP11-923I11.1
hsa-mir-103a	RP6-24A23.7
hsa-mir-103a	AC003092.1
hsa-mir-103a	RP11-443N24.2
hsa-mir-103a	CTC-273B12.6
hsa-mir-103a	RP11-436H22.1
hsa-mir-103a	CTA-204B4.6
hsa-mir-103a	CTB-50E14.6
hsa-mir-103a	LA16c-306E5.2
hsa-mir-103a	RP11-473I1.10
hsa-mir-103a	DLG1-AS1
hsa-mir-103a	RP11-383J24.5
hsa-mir-103a	RP3-486L4.3
hsa-mir-103a	CROCCP2
hsa-mir-103a	CTD-3138B18.5
hsa-mir-103a	LINC00662
hsa-mir-103a	HOTAIRM1
hsa-mir-103a	CWC15
hsa-mir-103a	FGD5-AS1
hsa-mir-103a	AD000090.2
hsa-mir-103a	LINC00707
hsa-mir-106a	HCP5
hsa-mir-106a	H19
hsa-mir-106a	XIST
hsa-mir-106a	PVT1
hsa-mir-106a	MALAT1
hsa-mir-106a	HOTAIR
hsa-mir-106a	HCG18
hsa-mir-106a	RP11-175K6.1
hsa-mir-106a	LINC00657
hsa-mir-106a	RP11-392M18.5
hsa-mir-106a	RP11-355O1.11
hsa-mir-106a	LINC00116
hsa-mir-106a	RP11-50E11.3
hsa-mir-106a	RP11-102F4.3
hsa-mir-106a	LINC00839
hsa-mir-106a	SNHG16
hsa-mir-106a	RP11-29G8.3
hsa-mir-106a	RP11-373L24.1
hsa-mir-106a	CT49
hsa-mir-106a	MIR4720
hsa-mir-106a	AC084219.4
hsa-mir-106a	LINC00087
hsa-mir-106a	RP11-145M9.4
hsa-mir-106a	EPB41L4A-AS1
hsa-mir-106a	HOXA-AS2
hsa-mir-106a	RP11-139H15.1
hsa-mir-106a	ZNRD1-AS1
hsa-mir-106a	RP11-379K17.11
hsa-mir-106a	AC108142.1
hsa-mir-106a	RP11-31E23.1
hsa-mir-106a	RP11-657O9.1
hsa-mir-106a	KB-1732A1.1
hsa-mir-106a	MAP3K14
hsa-mir-106a	COX10-AS1
hsa-mir-106a	RP11-315C6.3
hsa-mir-106a	C11orf95
hsa-mir-106a	AP000265.1
hsa-mir-106a	RP11-615I2.7
hsa-mir-106a	LINC00610
hsa-mir-106a	RP11-361F15.2
hsa-mir-106a	CTD-2162K18.5
hsa-mir-106a	LINC00338
hsa-mir-106a	AC105760.2
hsa-mir-106a	CTC-444N24.11
hsa-mir-106a	RP5-1024G6.5
hsa-mir-106a	RP11-363E7.4
hsa-mir-106a	RP11-226L15.5
hsa-mir-106a	RP11-701H24.2
hsa-mir-106a	AC005083.1
hsa-mir-106a	GS1-358P8.4
hsa-mir-106a	AC007040.7
hsa-mir-106a	RP11-220I1.1
hsa-mir-106a	RP11-44F14.11
hsa-mir-106a	CTB-89H12.4
hsa-mir-106a	SCAMP1
hsa-mir-106a	HOXD-AS1
hsa-mir-106a	RP5-1024G6.8
hsa-mir-106a	ZNF718
hsa-mir-106a	CTA-204B4.6
hsa-mir-106a	RP11-973H7.2
hsa-mir-106a	RP11-429D19.1
hsa-mir-106a	RP11-399O19.8
hsa-mir-106a	RP4-773N10.5
hsa-mir-106a	RP11-509J21.3
hsa-mir-106a	CTC-281B15.1
hsa-mir-106a	MAGI1-IT1
hsa-mir-106a	RP13-638C3.2
hsa-mir-106a	RP11-267N12.3
hsa-mir-106a	RP1-184J9.2
hsa-mir-106a	ZNF518A
hsa-mir-106a	FGD5-AS1
hsa-mir-106a	CTD-2377D24.6
hsa-mir-106b	HCP5
hsa-mir-106b	XIST
hsa-mir-106b	H19
hsa-mir-106b	HOTAIR
hsa-mir-106b	PVT1
hsa-mir-106b	HCG18
hsa-mir-106b	MALAT1
hsa-mir-106b	RP11-175K6.1
hsa-mir-106b	LINC00657
hsa-mir-106b	RP11-392M18.5
hsa-mir-106b	RP11-355O1.11
hsa-mir-106b	LINC00116
hsa-mir-106b	RP11-50E11.3
hsa-mir-106b	RP11-102F4.3
hsa-mir-106b	LINC00839
hsa-mir-106b	SNHG16
hsa-mir-106b	RP11-29G8.3
hsa-mir-106b	RP11-373L24.1
hsa-mir-106b	CT49
hsa-mir-106b	MIR4720
hsa-mir-106b	AC084219.4
hsa-mir-106b	LINC00087
hsa-mir-106b	RP11-145M9.4
hsa-mir-106b	EPB41L4A-AS1
hsa-mir-106b	HOXA-AS2
hsa-mir-106b	RP11-139H15.1
hsa-mir-106b	ZNRD1-AS1
hsa-mir-106b	RP11-379K17.11
hsa-mir-106b	AC108142.1
hsa-mir-106b	RP11-31E23.1
hsa-mir-106b	RP11-657O9.1
hsa-mir-106b	KB-1732A1.1
hsa-mir-106b	MAP3K14
hsa-mir-106b	COX10-AS1
hsa-mir-106b	RP11-315C6.3
hsa-mir-106b	C11orf95
hsa-mir-106b	AP000265.1
hsa-mir-106b	RP11-615I2.7
hsa-mir-106b	LINC00610
hsa-mir-106b	RP11-361F15.2
hsa-mir-106b	CTD-2162K18.5
hsa-mir-106b	LINC00338
hsa-mir-106b	AC105760.2
hsa-mir-106b	CTC-444N24.11
hsa-mir-106b	RP5-1024G6.5
hsa-mir-106b	RP11-363E7.4
hsa-mir-106b	RP11-226L15.5
hsa-mir-106b	RP11-701H24.2
hsa-mir-106b	AC005083.1
hsa-mir-106b	GS1-358P8.4
hsa-mir-106b	AC007040.7
hsa-mir-106b	RP11-220I1.1
hsa-mir-106b	RP11-44F14.11
hsa-mir-106b	CTB-89H12.4
hsa-mir-106b	SCAMP1
hsa-mir-106b	HOXD-AS1
hsa-mir-106b	RP5-1024G6.8
hsa-mir-106b	ZNF718
hsa-mir-106b	CTA-204B4.6
hsa-mir-106b	RP11-973H7.2
hsa-mir-106b	RP11-429D19.1
hsa-mir-106b	RP11-399O19.8
hsa-mir-106b	RP4-773N10.5
hsa-mir-106b	RP11-509J21.3
hsa-mir-106b	CTC-281B15.1
hsa-mir-106b	MAGI1-IT1
hsa-mir-106b	RP13-638C3.2
hsa-mir-106b	RP11-267N12.3
hsa-mir-106b	RP1-184J9.2
hsa-mir-106b	ZNF518A
hsa-mir-106b	FGD5-AS1
hsa-mir-106b	CTD-2377D24.6
hsa-mir-107	XIST
hsa-mir-107	NEAT1
hsa-mir-107	H19
hsa-mir-107	HCG18
hsa-mir-107	KCNQ1OT1
hsa-mir-107	CTD-2574D22.4
hsa-mir-107	EPHA1-AS1
hsa-mir-107	RP11-543D5.2
hsa-mir-107	AC016747.3
hsa-mir-107	RP11-588K22.2
hsa-mir-107	RP11-102F4.3
hsa-mir-107	CTBP1-AS1
hsa-mir-107	AP001065.2
hsa-mir-107	RP11-204M4.2
hsa-mir-107	RP11-21N3.1
hsa-mir-107	RP11-640M9.1
hsa-mir-107	GS1-358P8.4
hsa-mir-107	RP11-429J17.6
hsa-mir-107	CTB-89H12.4
hsa-mir-107	RP11-413E6.8
hsa-mir-107	SENP3-EIF4A1
hsa-mir-107	PTCHD3P1
hsa-mir-107	C14orf169
hsa-mir-107	AC084219.4
hsa-mir-107	NUTM2A-AS1
hsa-mir-107	TTN-AS1
hsa-mir-107	RP11-446H18.3
hsa-mir-107	RP11-923I11.1
hsa-mir-107	TP73-AS1
hsa-mir-107	RP6-24A23.7
hsa-mir-107	RP5-1061H20.4
hsa-mir-107	AC003092.1
hsa-mir-107	RP11-443N24.2
hsa-mir-107	LINC00630
hsa-mir-107	CTC-273B12.6
hsa-mir-107	RP11-677M14.3
hsa-mir-107	RP11-436H22.1
hsa-mir-107	CTA-204B4.6
hsa-mir-107	CTB-50E14.6
hsa-mir-107	LA16c-306E5.2
hsa-mir-107	RP11-390P2.4
hsa-mir-107	YLPM1
hsa-mir-107	RP11-473I1.10
hsa-mir-107	DLG1-AS1
hsa-mir-107	RP11-383J24.5
hsa-mir-107	RP3-486L4.3
hsa-mir-107	CROCCP2
hsa-mir-107	DLX6-AS1
hsa-mir-107	CTD-3138B18.5
hsa-mir-107	LINC00662
hsa-mir-107	AC004383.4
hsa-mir-107	RP1-102H19.6
hsa-mir-107	HOTAIRM1
hsa-mir-107	RP11-361F15.2
hsa-mir-107	LINC00152
hsa-mir-107	RP11-64K12.2
hsa-mir-107	CWC15
hsa-mir-107	DCP1A
hsa-mir-107	CTD-2196E14.9
hsa-mir-107	AC105760.2
hsa-mir-107	CTD-3064H18.1
hsa-mir-107	TTC28-AS1
hsa-mir-107	RP11-425M5.5
hsa-mir-107	FGD5-AS1
hsa-mir-107	RP11-461L13.3
hsa-mir-107	AD000090.2
hsa-mir-107	LINC00707
hsa-mir-10a	XIST
hsa-mir-10a	CTD-2012K14.7
hsa-mir-10a	RP3-410C9.1
hsa-mir-10a	LINC00094
hsa-mir-10a	KIAA1984-AS1
hsa-mir-10a	DCP1A
hsa-mir-10a	TEN1-CDK3
hsa-mir-10a	RP11-11N9.4
hsa-mir-10a	CTB-89H12.4
hsa-mir-10a	RP11-429J17.2
hsa-mir-10a	RP11-64P12.8
hsa-mir-10a	RP6-24A23.7
hsa-mir-10a	CTD-2270L9.5
hsa-mir-10a	CDKN2B-AS1
hsa-mir-10a	RP11-436A20.4
hsa-mir-10a	RP5-1085F17.3
hsa-mir-10a	RP11-66N24.3
hsa-mir-10b	NEAT1
hsa-mir-10b	XIST
hsa-mir-10b	CTD-2012K14.7
hsa-mir-10b	RP3-410C9.1
hsa-mir-10b	LINC00094
hsa-mir-10b	KIAA1984-AS1
hsa-mir-10b	DCP1A
hsa-mir-10b	TEN1-CDK3
hsa-mir-10b	RP11-11N9.4
hsa-mir-10b	CTB-89H12.4
hsa-mir-10b	RP11-429J17.2
hsa-mir-10b	RP11-64P12.8
hsa-mir-10b	RP6-24A23.7
hsa-mir-10b	CTD-2270L9.5
hsa-mir-10b	CDKN2B-AS1
hsa-mir-10b	RP11-436A20.4
hsa-mir-10b	RP5-1085F17.3
hsa-mir-10b	RP11-66N24.3
hsa-mir-122	XIST
hsa-mir-122	SNHG7
hsa-mir-122	MIR3179-1
hsa-mir-122	CTD-2517M14.5
hsa-mir-122	AC084219.4
hsa-mir-122	MAL2
hsa-mir-122	PCBP1-AS1
hsa-mir-122	RP11-571M6.18
hsa-mir-122	CTC-503J8.6
hsa-mir-122	RP11-290F20.1
hsa-mir-122	VPS11
hsa-mir-122	RP11-518L10.2
hsa-mir-122	AC005154.6
hsa-mir-122	RP11-67L3.4
hsa-mir-122	AC005154.5
hsa-mir-122	RP6-24A23.7
hsa-mir-122	CDKN2B-AS1
hsa-mir-122	CTA-204B4.6
hsa-mir-122	MIR3179-2
hsa-mir-122	ASB16-AS1
hsa-mir-124	NEAT1
hsa-mir-124	MALAT1
hsa-mir-124	XIST
hsa-mir-124	KCNQ1OT1
hsa-mir-124	MIR3179-1
hsa-mir-124	RP4-717I23.3
hsa-mir-124	SNHG16
hsa-mir-124	RP11-244O19.1
hsa-mir-124	RP11-379K17.4
hsa-mir-124	PCBP1-AS1
hsa-mir-124	TP73-AS1
hsa-mir-124	RP11-256L11.3
hsa-mir-124	RP4-614O4.11
hsa-mir-124	C11orf95
hsa-mir-124	CTD-3064H18.1
hsa-mir-124	SOS1-IT1
hsa-mir-124	RP11-373L8.2
hsa-mir-124	RP11-53I6.2
hsa-mir-124	HOXA11-AS
hsa-mir-124	AC005562.1
hsa-mir-124	RP11-282K24.3
hsa-mir-124	CTA-204B4.6
hsa-mir-124	LA16c-306E5.2
hsa-mir-124	GS1-259H13.2
hsa-mir-124	RP11-125K10.4
hsa-mir-124	LINC00240
hsa-mir-124	MIR3179-2
hsa-mir-124	FGD5-AS1
hsa-mir-124	RP11-767N6.7
hsa-mir-124	AD000090.2
hsa-mir-125a	NEAT1
hsa-mir-125a	MALAT1
hsa-mir-125a	XIST
hsa-mir-125a	KCNQ1OT1
hsa-mir-125a	TUG1
hsa-mir-125a	HNRNPU-AS1
hsa-mir-125a	RP11-29G8.3
hsa-mir-125a	RP11-298I3.1
hsa-mir-125a	AC009133.15
hsa-mir-125a	ZNRD1-AS1
hsa-mir-125a	SPTY2D1-AS1
hsa-mir-125a	AC092535.3
hsa-mir-125a	JRK
hsa-mir-125a	CTC-273B12.8
hsa-mir-125a	AF011889.4
hsa-mir-125a	RP11-174G17.2
hsa-mir-125a	NOP14-AS1
hsa-mir-125a	CTC-338M12.2
hsa-mir-125a	RP11-473M20.16
hsa-mir-125a	AC096772.6
hsa-mir-125a	AC005532.5
hsa-mir-125a	RP11-73M18.8
hsa-mir-125a	CTD-3185P2.2
hsa-mir-125a	RP11-132A1.3
hsa-mir-125a	RP11-77H9.2
hsa-mir-125a	RP11-492E3.1
hsa-mir-125a	RP11-66N24.4
hsa-mir-125a	RP11-264L1.3
hsa-mir-125a	LINC00661
hsa-mir-125a	AF001548.5
hsa-mir-125a	LINC00657
hsa-mir-125a	RP11-68L18.1
hsa-mir-125a	RP11-37B2.1
hsa-mir-125a	RP11-373L24.1
hsa-mir-125a	RP11-158I13.2
hsa-mir-125a	TP73-AS1
hsa-mir-125a	RP5-1198O20.4
hsa-mir-125a	CTD-2561J22.5
hsa-mir-125a	MAP3K14
hsa-mir-125a	RP11-264B17.3
hsa-mir-125a	CTC-444N24.11
hsa-mir-125a	RP11-169D4.1
hsa-mir-125a	TEN1-CDK3
hsa-mir-125a	RP11-175O19.4
hsa-mir-125a	XXbac-B461K10.4
hsa-mir-125a	RP5-1180C10.2
hsa-mir-125a	RP11-66B24.4
hsa-mir-125a	EMG1
hsa-mir-125a	HOXD-AS1
hsa-mir-125a	AC025335.1
hsa-mir-125a	RP1-5O6.6
hsa-mir-125a	CDKN2B-AS1
hsa-mir-125a	RP11-108P20.1
hsa-mir-125a	LINC00667
hsa-mir-125a	MIR4500HG
hsa-mir-125a	LINC00163
hsa-mir-125a	HCG11
hsa-mir-125a	FGD5-AS1
hsa-mir-125b	XIST
hsa-mir-125b	KCNQ1OT1
hsa-mir-125b	RP11-174G17.2
hsa-mir-125b	HNRNPU-AS1
hsa-mir-125b	NOP14-AS1
hsa-mir-125b	CTC-338M12.2
hsa-mir-125b	RP11-29G8.3
hsa-mir-125b	RP11-473M20.16
hsa-mir-125b	AC096772.6
hsa-mir-125b	AC005532.5
hsa-mir-125b	RP11-298I3.1
hsa-mir-125b	RP11-73M18.8
hsa-mir-125b	AC009133.15
hsa-mir-125b	CTD-3185P2.2
hsa-mir-125b	ZNRD1-AS1
hsa-mir-125b	RP11-132A1.3
hsa-mir-125b	RP11-77H9.2
hsa-mir-125b	RP11-492E3.1
hsa-mir-125b	RP11-66N24.4
hsa-mir-125b	RP11-264L1.3
hsa-mir-125b	SPTY2D1-AS1
hsa-mir-125b	AC092535.3
hsa-mir-125b	JRK
hsa-mir-125b	LINC00661
hsa-mir-125b	CTC-273B12.8
hsa-mir-125b	AF011889.4
hsa-mir-126	XIST
hsa-mir-127	MLLT4-AS1
hsa-mir-1271	MALAT1
hsa-mir-1271	XIST
hsa-mir-1271	CTC-338M12.3
hsa-mir-1271	RP11-115D19.1
hsa-mir-1271	RP11-170L3.8
hsa-mir-1271	C14orf169
hsa-mir-1271	MAPKAPK5-AS1
hsa-mir-1271	MAL2
hsa-mir-1271	AJ271736.10
hsa-mir-1271	RP11-834C11.4
hsa-mir-1271	DCP1A
hsa-mir-1271	WAC-AS1
hsa-mir-1271	RP11-498P14.3
hsa-mir-1271	RP11-159D12.9
hsa-mir-1271	RP1-193H18.2
hsa-mir-1271	Z84812.4
hsa-mir-1271	RP11-220I1.1
hsa-mir-1271	AC005562.1
hsa-mir-1271	SEC22B
hsa-mir-1271	PINK1-AS
hsa-mir-1271	RP11-973H7.2
hsa-mir-1271	RP11-457M11.2
hsa-mir-1271	PPP1R9B
hsa-mir-128	PVT1
hsa-mir-128	HCP5
hsa-mir-128	GAS5
hsa-mir-128	KCNQ1OT1
hsa-mir-128	CTD-2319I12.1
hsa-mir-128	POLDIP2
hsa-mir-128	OIP5-AS1
hsa-mir-128	RP4-717I23.3
hsa-mir-128	SNHG16
hsa-mir-128	RP5-1120P11.1
hsa-mir-128	RP11-325K4.3
hsa-mir-128	AC084219.4
hsa-mir-128	AC083843.1
hsa-mir-128	TP73-AS1
hsa-mir-128	ZNRD1-AS1
hsa-mir-128	MIR497HG
hsa-mir-128	AC068610.3
hsa-mir-128	RP11-421L21.3
hsa-mir-128	RP11-158K1.3
hsa-mir-128	DCP1A
hsa-mir-128	ZNF252P-AS1
hsa-mir-128	CTC-444N24.11
hsa-mir-128	RP11-334J6.4
hsa-mir-128	SNORD62A
hsa-mir-128	XXbac-B461K10.4
hsa-mir-128	LINC00339
hsa-mir-128	CTB-89H12.4
hsa-mir-128	RP11-151N17.2
hsa-mir-128	RP6-24A23.7
hsa-mir-128	RP1-178F10.3
hsa-mir-128	CTA-204B4.6
hsa-mir-128	AC004696.2
hsa-mir-128	AC090587.2
hsa-mir-128	LA16c-306E5.2
hsa-mir-128	RP11-24B19.3
hsa-mir-128	RP5-1043L13.1
hsa-mir-129	NEAT1
hsa-mir-129	MALAT1
hsa-mir-129	HCG18
hsa-mir-129	XIST
hsa-mir-129	RP11-761E20.1
hsa-mir-129	RP11-395G23.3
hsa-mir-129	RP11-102F4.3
hsa-mir-129	OIP5-AS1
hsa-mir-129	AC156455.1
hsa-mir-129	SNORD57
hsa-mir-129	RP11-849F2.8
hsa-mir-129	RP11-738E22.2
hsa-mir-129	NUTM2A-AS1
hsa-mir-129	RP11-276H19.1
hsa-mir-129	RP11-139H15.1
hsa-mir-129	LINC00665
hsa-mir-129	RP11-214O1.2
hsa-mir-129	CTA-204B4.6
hsa-mir-129	RP1-37E16.12
hsa-mir-129	RP11-973H7.2
hsa-mir-129	CTD-2086O20.3
hsa-mir-129	LINC00263
hsa-mir-129	RP11-480D4.3
hsa-mir-129	RP4-773N10.5
hsa-mir-129	CTC-487M23.5
hsa-mir-129	HOTAIRM1
hsa-mir-129	RP11-477D19.2
hsa-mir-129	TBC1D3P1-DHX40P1
hsa-mir-129	AF131215.9
hsa-mir-129	RP4-622L5.2
hsa-mir-129	ZNF518A
hsa-mir-129	FGD5-AS1
hsa-mir-129	LINC00689
hsa-mir-129	RP11-18I14.10
hsa-mir-129	ERVK3-1
hsa-mir-129	RP5-955M13.3
hsa-mir-1297	MALAT1
hsa-mir-1297	GAS5
hsa-mir-1297	SNHG5
hsa-mir-1297	SNHG6
hsa-mir-1297	AP000525.9
hsa-mir-1297	LINC00847
hsa-mir-1297	LINC00657
hsa-mir-1297	RP11-105N13.4
hsa-mir-1297	HNRNPU-AS1
hsa-mir-1297	AL589743.1
hsa-mir-1297	OIP5-AS1
hsa-mir-1297	WASIR2
hsa-mir-1297	MIR4720
hsa-mir-1297	RP11-738E22.2
hsa-mir-1297	RP11-282O18.3
hsa-mir-1297	LINC00205
hsa-mir-1297	RP11-31E23.1
hsa-mir-1297	DLX6-AS1
hsa-mir-1297	LINC00610
hsa-mir-1297	AC005082.12
hsa-mir-1297	RP11-452F19.3
hsa-mir-1297	RP11-175O19.4
hsa-mir-1297	XXbac-B461K10.4
hsa-mir-1297	CTD-2555O16.2
hsa-mir-1297	RP11-396C23.2
hsa-mir-1297	RP11-478C19.2
hsa-mir-1297	DLGAP1-AS1
hsa-mir-1297	SCAMP1
hsa-mir-1297	AC058791.2
hsa-mir-1297	RP6-24A23.7
hsa-mir-1297	RP5-1172N10.4
hsa-mir-1297	RP11-492E3.2
hsa-mir-1297	CTD-2270L9.5
hsa-mir-1297	RP11-706J10.1
hsa-mir-1297	RP11-276H19.2
hsa-mir-1297	RP11-473I1.10
hsa-mir-1297	LINC00240
hsa-mir-1297	SETD5-AS1
hsa-mir-1297	RP11-1006G14.4
hsa-mir-1297	CTD-2314B22.3
hsa-mir-1297	CWC15
hsa-mir-1297	RP11-78O7.2
hsa-mir-1297	NEFL
hsa-mir-1297	RP5-1172N10.3
hsa-mir-1297	XXbac-BPG32J3.20
hsa-mir-1297	HCG11
hsa-mir-130a	HOTAIR
hsa-mir-130a	XIST
hsa-mir-130a	H19
hsa-mir-130a	KCNQ1OT1
hsa-mir-130a	MIR17HG
hsa-mir-130a	RP11-363E7.4
hsa-mir-130a	CTB-92J24.2
hsa-mir-130a	RP11-290D2.4
hsa-mir-130a	RP11-355O1.11
hsa-mir-130a	CCAT1
hsa-mir-130a	RP11-84C13.1
hsa-mir-130a	AC135048.13
hsa-mir-130a	LINC00116
hsa-mir-130a	LINC00339
hsa-mir-130a	RP11-588K22.2
hsa-mir-130a	LINC00839
hsa-mir-130a	CTD-3092A11.2
hsa-mir-130a	AC007040.7
hsa-mir-130a	RP11-429J17.6
hsa-mir-130a	HOXA11-AS
hsa-mir-130a	AP001065.15
hsa-mir-130a	AC084219.4
hsa-mir-130a	NUTM2A-AS1
hsa-mir-130a	SLC26A4-AS1
hsa-mir-130a	SEC22B
hsa-mir-130a	RP11-73M18.8
hsa-mir-130a	AC084018.1
hsa-mir-130a	RP11-344B2.2
hsa-mir-130a	HOXD-AS1
hsa-mir-130a	ZNRD1-AS1
hsa-mir-130a	RP11-656D10.3
hsa-mir-130a	RP1-178F10.3
hsa-mir-130a	RP11-197P3.5
hsa-mir-130a	CTA-204B4.6
hsa-mir-130a	MAP3K14
hsa-mir-130a	PRKCQ-AS1
hsa-mir-130a	RP4-639F20.3
hsa-mir-130a	BOLA3-AS1
hsa-mir-130a	TMEM161B-AS1
hsa-mir-130a	RP11-361F15.2
hsa-mir-130a	CTC-281B15.1
hsa-mir-130a	RP13-638C3.2
hsa-mir-130a	LINC00667
hsa-mir-130a	CTD-2369P2.2
hsa-mir-130a	AC007038.7
hsa-mir-130a	FGD5-AS1
hsa-mir-130b	XIST
hsa-mir-130b	KCNQ1OT1
hsa-mir-130b	MIR17HG
hsa-mir-130b	H19
hsa-mir-130b	HOTAIR
hsa-mir-130b	RP11-290D2.4
hsa-mir-130b	RP11-355O1.11
hsa-mir-130b	LINC00116
hsa-mir-130b	RP11-588K22.2
hsa-mir-130b	LINC00839
hsa-mir-130b	CTD-3092A11.2
hsa-mir-130b	AP001065.15
hsa-mir-130b	AC084219.4
hsa-mir-130b	SLC26A4-AS1
hsa-mir-130b	ZNRD1-AS1
hsa-mir-130b	RP11-656D10.3
hsa-mir-130b	RP11-197P3.5
hsa-mir-130b	MAP3K14
hsa-mir-130b	RP4-639F20.3
hsa-mir-130b	RP11-361F15.2
hsa-mir-130b	AC007038.7
hsa-mir-130b	RP11-363E7.4
hsa-mir-130b	CTB-92J24.2
hsa-mir-130b	CCAT1
hsa-mir-130b	RP11-84C13.1
hsa-mir-130b	AC135048.13
hsa-mir-130b	LINC00339
hsa-mir-130b	AC007040.7
hsa-mir-130b	RP11-429J17.6
hsa-mir-130b	HOXA11-AS
hsa-mir-130b	NUTM2A-AS1
hsa-mir-130b	SEC22B
hsa-mir-130b	RP11-73M18.8
hsa-mir-130b	AC084018.1
hsa-mir-130b	RP11-344B2.2
hsa-mir-130b	HOXD-AS1
hsa-mir-130b	RP1-178F10.3
hsa-mir-130b	CTA-204B4.6
hsa-mir-130b	PRKCQ-AS1
hsa-mir-130b	BOLA3-AS1
hsa-mir-130b	TMEM161B-AS1
hsa-mir-130b	CTC-281B15.1
hsa-mir-130b	RP13-638C3.2
hsa-mir-130b	LINC00667
hsa-mir-130b	CTD-2369P2.2
hsa-mir-130b	FGD5-AS1
hsa-mir-132	TUG1
hsa-mir-132	SNHG5
hsa-mir-132	XIST
hsa-mir-132	HNRNPU-AS1
hsa-mir-132	SNHG16
hsa-mir-132	RP11-403I13.4
hsa-mir-132	ZNRD1-AS1
hsa-mir-132	RP11-197P3.5
hsa-mir-132	COX10-AS1
hsa-mir-132	RP11-305N23.1
hsa-mir-132	RP11-64K12.2
hsa-mir-132	LINC00176
hsa-mir-132	RP11-277L2.2
hsa-mir-132	LA16c-313D11.11
hsa-mir-132	SCAMP1
hsa-mir-132	CTA-204B4.6
hsa-mir-132	RP11-690G19.3
hsa-mir-132	RP11-473I1.10
hsa-mir-132	AC012307.3
hsa-mir-132	RP11-216F19.2
hsa-mir-132	ILF3-AS1
hsa-mir-133a	HCG18
hsa-mir-133a	SENP3-EIF4A1
hsa-mir-133a	RP11-15H20.6
hsa-mir-133a	MAP3K14
hsa-mir-133a	RP11-1055B8.4
hsa-mir-133a	RP11-834C11.4
hsa-mir-133a	RP11-156E6.1
hsa-mir-133a	DCP1A
hsa-mir-133a	CTC-459F4.3
hsa-mir-133a	RP11-186B7.4
hsa-mir-133a	PPP1R9B
hsa-mir-133a	XXbac-BPG32J3.20
hsa-mir-133a	SLC38A3
hsa-mir-133a	FGD5-AS1
hsa-mir-133b	HCG18
hsa-mir-133b	SENP3-EIF4A1
hsa-mir-133b	RP11-15H20.6
hsa-mir-133b	MAP3K14
hsa-mir-133b	RP11-1055B8.4
hsa-mir-133b	RP11-834C11.4
hsa-mir-133b	RP11-156E6.1
hsa-mir-133b	DCP1A
hsa-mir-133b	CTC-459F4.3
hsa-mir-133b	RP11-186B7.4
hsa-mir-133b	PPP1R9B
hsa-mir-133b	XXbac-BPG32J3.20
hsa-mir-133b	SLC38A3
hsa-mir-133b	FGD5-AS1
hsa-mir-134	KCNQ1OT1
hsa-mir-134	ERI3-IT1
hsa-mir-134	ZBED3-AS1
hsa-mir-134	BZRAP1-AS1
hsa-mir-134	RP11-98D18.9
hsa-mir-134	RP11-290F20.3
hsa-mir-134	RP11-400F19.6
hsa-mir-134	RP11-403I13.4
hsa-mir-134	WDR7-UA1
hsa-mir-134	RP11-498C9.15
hsa-mir-134	C11orf95
hsa-mir-134	RP11-552M11.4
hsa-mir-134	RP11-16E12.2
hsa-mir-134	RP4-697K14.12
hsa-mir-134	RP11-277L2.2
hsa-mir-134	AC005062.2
hsa-mir-134	RP5-837J1.2
hsa-mir-134	RP11-478C19.2
hsa-mir-134	AC005562.1
hsa-mir-134	SCAMP1
hsa-mir-134	SEC22B
hsa-mir-134	RP5-1172N10.4
hsa-mir-134	RP3-368A4.5
hsa-mir-134	LINC00665
hsa-mir-134	RP11-566E18.3
hsa-mir-134	PINK1-AS
hsa-mir-134	RP1-37E16.12
hsa-mir-134	RP11-214C8.5
hsa-mir-134	RP11-216F19.2
hsa-mir-134	RAMP2-AS1
hsa-mir-134	RP5-955M13.3
hsa-mir-135a	MALAT1
hsa-mir-135a	GAS5
hsa-mir-135a	XIST
hsa-mir-135a	RP11-303E16.2
hsa-mir-135a	RP11-109M17.2
hsa-mir-135a	HNRNPU-AS1
hsa-mir-135a	RP11-231E4.4
hsa-mir-135a	APCDD1L-AS1
hsa-mir-135a	DANCR
hsa-mir-135a	SNHG3
hsa-mir-135a	CTB-89H12.4
hsa-mir-135a	CTC-308K20.1
hsa-mir-135a	RP4-671G15.3
hsa-mir-135a	ZNF718
hsa-mir-135a	CTA-204B4.6
hsa-mir-135a	CTC-444N24.8
hsa-mir-135a	LA16c-306E5.2
hsa-mir-135a	RP11-98I9.4
hsa-mir-135a	RP11-315C6.3
hsa-mir-135a	RP11-973H7.2
hsa-mir-135a	RP11-1186N24.5
hsa-mir-135a	CASP8AP2
hsa-mir-135a	TMEM161B-AS1
hsa-mir-135a	RP11-46C20.1
hsa-mir-135a	RP4-773N10.5
hsa-mir-135a	RP11-342K6.1
hsa-mir-135a	RP11-449D8.1
hsa-mir-135a	DCP1A
hsa-mir-135a	ZNF518A
hsa-mir-135a	TEN1-CDK3
hsa-mir-135a	RP11-18I14.10
hsa-mir-135a	RP5-955M13.3
hsa-mir-135a	BX322557.10
hsa-mir-135b	MALAT1
hsa-mir-135b	XIST
hsa-mir-135b	GAS5
hsa-mir-135b	RP11-303E16.2
hsa-mir-135b	RP11-109M17.2
hsa-mir-135b	HNRNPU-AS1
hsa-mir-135b	RP11-231E4.4
hsa-mir-135b	APCDD1L-AS1
hsa-mir-135b	DANCR
hsa-mir-135b	SNHG3
hsa-mir-135b	CTB-89H12.4
hsa-mir-135b	CTC-308K20.1
hsa-mir-135b	RP4-671G15.3
hsa-mir-135b	ZNF718
hsa-mir-135b	CTA-204B4.6
hsa-mir-135b	CTC-444N24.8
hsa-mir-135b	LA16c-306E5.2
hsa-mir-135b	RP11-98I9.4
hsa-mir-135b	RP11-315C6.3
hsa-mir-135b	RP11-973H7.2
hsa-mir-135b	RP11-1186N24.5
hsa-mir-135b	CASP8AP2
hsa-mir-135b	TMEM161B-AS1
hsa-mir-135b	RP11-46C20.1
hsa-mir-135b	RP4-773N10.5
hsa-mir-135b	RP11-342K6.1
hsa-mir-135b	RP11-449D8.1
hsa-mir-135b	DCP1A
hsa-mir-135b	ZNF518A
hsa-mir-135b	TEN1-CDK3
hsa-mir-135b	RP11-18I14.10
hsa-mir-135b	RP5-955M13.3
hsa-mir-135b	BX322557.10
hsa-mir-136	GAS5
hsa-mir-136	XIST
hsa-mir-136	RP11-258C19.5
hsa-mir-136	RP11-303E16.2
hsa-mir-136	LINC00657
hsa-mir-136	CECR7
hsa-mir-136	AGBL4-IT1
hsa-mir-136	CTD-2116N17.1
hsa-mir-136	ZNF761
hsa-mir-136	MIR4720
hsa-mir-136	SNHG14
hsa-mir-136	RP1-272J12.1
hsa-mir-136	SPON1
hsa-mir-136	DCP1A
hsa-mir-136	NAPA-AS1
hsa-mir-136	CTC-444N24.11
hsa-mir-136	CTC-273B12.8
hsa-mir-136	RP11-65F13.2
hsa-mir-136	RP11-54O7.1
hsa-mir-136	RP4-564F22.2
hsa-mir-136	SNORD57
hsa-mir-136	CRNDE
hsa-mir-136	CTC-479C5.17
hsa-mir-136	AC068491.1
hsa-mir-136	CTA-204B4.6
hsa-mir-136	RP11-325F22.3
hsa-mir-136	RP11-277P12.20
hsa-mir-136	AC003104.1
hsa-mir-136	RP4-773N10.5
hsa-mir-136	EXTL3-AS1
hsa-mir-136	ZNF518A
hsa-mir-137	XIST
hsa-mir-137	SNHG1
hsa-mir-137	GAS5
hsa-mir-137	RP11-206L10.11
hsa-mir-137	RP11-37B2.1
hsa-mir-137	RP11-148B6.1
hsa-mir-137	OIP5-AS1
hsa-mir-137	AF127936.7
hsa-mir-137	CTB-89H12.4
hsa-mir-137	DAPK1-IT1
hsa-mir-137	RP11-123K3.4
hsa-mir-137	RP11-499P20.2
hsa-mir-137	AP000318.2
hsa-mir-137	SCAMP1
hsa-mir-137	RP1-178F10.3
hsa-mir-137	RP11-566E18.3
hsa-mir-137	RP11-498C9.15
hsa-mir-137	MAP3K14
hsa-mir-137	LA16c-306E5.2
hsa-mir-137	RP11-46C20.1
hsa-mir-137	LINC00849
hsa-mir-137	HOTAIRM1
hsa-mir-137	DCP1A
hsa-mir-137	RP1-184J9.2
hsa-mir-137	FGD5-AS1
hsa-mir-138	TUG1
hsa-mir-138	H19
hsa-mir-138	KCNQ1OT1
hsa-mir-138	SNHG12
hsa-mir-138	RP11-54O7.3
hsa-mir-138	RP11-303E16.2
hsa-mir-138	RP11-158I13.2
hsa-mir-138	RP11-170L3.8
hsa-mir-138	RP11-907D1.2
hsa-mir-138	AC006262.5
hsa-mir-138	AC007040.11
hsa-mir-138	RP4-614O4.11
hsa-mir-138	RP11-615I2.7
hsa-mir-138	DCP1A
hsa-mir-138	RP11-169D4.1
hsa-mir-138	LINC00174
hsa-mir-138	LINC00176
hsa-mir-138	RP11-38J22.6
hsa-mir-138	RP11-54O7.2
hsa-mir-138	RP11-278A23.2
hsa-mir-138	MCM3AP-AS1
hsa-mir-138	RP4-694B14.5
hsa-mir-138	AC069277.2
hsa-mir-138	RP11-53I6.2
hsa-mir-138	AP001065.2
hsa-mir-138	SPPL2B
hsa-mir-138	RP11-478C19.2
hsa-mir-138	NUTM2A-AS1
hsa-mir-138	AC009501.4
hsa-mir-138	RP6-24A23.7
hsa-mir-138	RP11-103J17.2
hsa-mir-138	LINC00665
hsa-mir-138	RP11-617D20.1
hsa-mir-138	MAGI2-AS3
hsa-mir-138	MCF2L-AS1
hsa-mir-138	RP11-347I19.3
hsa-mir-138	NEFL
hsa-mir-138	XXbac-BPG32J3.20
hsa-mir-139	HCP5
hsa-mir-139	XIST
hsa-mir-139	RP11-21N3.1
hsa-mir-139	SNHG3
hsa-mir-139	RP11-170L3.8
hsa-mir-139	AC009948.5
hsa-mir-139	RP11-815I9.4
hsa-mir-139	CTD-2017D11.1
hsa-mir-139	TTN-AS1
hsa-mir-139	RP11-283C24.1
hsa-mir-139	RP11-553L6.5
hsa-mir-139	AC012360.4
hsa-mir-139	DHRS4-AS1
hsa-mir-139	RP11-282O18.3
hsa-mir-139	RP11-357C3.3
hsa-mir-139	ZNF718
hsa-mir-139	CTA-204B4.6
hsa-mir-139	MAP3K14
hsa-mir-139	CASP8AP2
hsa-mir-139	AC084082.3
hsa-mir-139	RP4-806M20.3
hsa-mir-139	RP1-239B22.5
hsa-mir-139	JRK
hsa-mir-139	RP11-284M14.1
hsa-mir-140	SNHG1
hsa-mir-140	H19
hsa-mir-140	KCNQ1OT1
hsa-mir-140	MALAT1
hsa-mir-140	XIST
hsa-mir-140	HCP5
hsa-mir-140	RP11-4F5.2
hsa-mir-140	RP11-102F4.3
hsa-mir-140	OIP5-AS1
hsa-mir-140	RP11-98D18.9
hsa-mir-140	SNHG16
hsa-mir-140	RP11-690D19.3
hsa-mir-140	AC079117.1
hsa-mir-140	MAL2
hsa-mir-140	RP11-350F4.2
hsa-mir-140	RP13-507I23.1
hsa-mir-140	LINC00338
hsa-mir-140	RP11-27I1.2
hsa-mir-140	RP11-159D12.9
hsa-mir-140	SBF2-AS1
hsa-mir-140	DHRS4-AS1
hsa-mir-140	PRKCQ-AS1
hsa-mir-140	CTB-25J19.9
hsa-mir-140	RP11-473I1.10
hsa-mir-140	CTC-459F4.3
hsa-mir-140	LINC00667
hsa-mir-140	CTD-2369P2.2
hsa-mir-140	AC058791.1
hsa-mir-141	XIST
hsa-mir-141	MALAT1
hsa-mir-141	RP11-106M3.2
hsa-mir-141	DYX1C1-CCPG1
hsa-mir-141	OIP5-AS1
hsa-mir-141	RP11-793H13.8
hsa-mir-141	U47924.19
hsa-mir-141	SNHG16
hsa-mir-141	CTBP1-AS1
hsa-mir-141	RP11-220I1.1
hsa-mir-141	RP1-283E3.8
hsa-mir-141	RP5-890O3.9
hsa-mir-141	AC003665.1
hsa-mir-141	EMG1
hsa-mir-141	SEC22B
hsa-mir-141	C17orf76-AS1
hsa-mir-141	TP73-AS1
hsa-mir-141	SNHG15
hsa-mir-141	RP11-469M7.1
hsa-mir-141	PINK1-AS
hsa-mir-141	LA16c-306E5.2
hsa-mir-141	RP11-33N16.3
hsa-mir-141	RP11-203J24.9
hsa-mir-141	AC010729.1
hsa-mir-141	TMEM161B-AS1
hsa-mir-141	RP11-13N13.2
hsa-mir-141	DLX6-AS1
hsa-mir-141	RP11-539I5.1
hsa-mir-141	LINC00661
hsa-mir-141	AC016629.8
hsa-mir-141	CTC-444N24.11
hsa-mir-141	LINC00319
hsa-mir-141	TRAF3IP2-AS1
hsa-mir-141	AD000090.2
hsa-mir-142	TUG1
hsa-mir-142	MALAT1
hsa-mir-142	RP11-102F4.3
hsa-mir-142	RP11-649G15.2
hsa-mir-142	RP11-690D19.3
hsa-mir-142	RP11-344E13.3
hsa-mir-142	RP11-283C24.1
hsa-mir-142	AP001372.2
hsa-mir-142	ST8SIA6-AS1
hsa-mir-142	CTC-503J8.6
hsa-mir-142	MIR4732
hsa-mir-142	RP11-458D21.1
hsa-mir-142	LINC00482
hsa-mir-142	RP11-158H5.7
hsa-mir-142	SPON1
hsa-mir-142	PIK3R6
hsa-mir-142	AC005082.12
hsa-mir-142	AC097662.2
hsa-mir-142	AC007682.1
hsa-mir-142	RP11-226L15.5
hsa-mir-142	RP11-395G23.3
hsa-mir-142	CTD-2292P10.4
hsa-mir-142	SCAMP1
hsa-mir-142	RP11-446H18.3
hsa-mir-142	MAGI2-AS3
hsa-mir-142	RP11-16E18.3
hsa-mir-142	CTC-459F4.3
hsa-mir-142	RP11-349A22.5
hsa-mir-142	CTD-3138B18.5
hsa-mir-142	ZNF518A
hsa-mir-142	FGD5-AS1
hsa-mir-142	LINC00689
hsa-mir-143	MALAT1
hsa-mir-143	RP11-197N18.2
hsa-mir-143	RP11-94L15.2
hsa-mir-143	OIP5-AS1
hsa-mir-143	RP11-18F14.1
hsa-mir-143	CTD-2116N17.1
hsa-mir-143	SENP3-EIF4A1
hsa-mir-143	ZNF883
hsa-mir-143	RP11-173C20.2
hsa-mir-143	ZNF833P
hsa-mir-143	WDR7-UA1
hsa-mir-143	C1RL-AS1
hsa-mir-143	CASP8AP2
hsa-mir-143	RP11-521L9.2
hsa-mir-143	AC005786.7
hsa-mir-143	RP11-615I2.7
hsa-mir-143	RP11-467L20.9
hsa-mir-143	MCM3AP-AS1
hsa-mir-143	DYX1C1-CCPG1
hsa-mir-143	LA16c-313D11.11
hsa-mir-143	CBR3-AS1
hsa-mir-143	AC009948.5
hsa-mir-143	RP11-478C19.2
hsa-mir-143	AC096772.6
hsa-mir-143	PSMG3-AS1
hsa-mir-143	SCAMP1
hsa-mir-143	DHRS4-AS1
hsa-mir-143	RP6-24A23.7
hsa-mir-143	RP11-819C21.1
hsa-mir-143	RP11-492E3.1
hsa-mir-143	CTA-204B4.6
hsa-mir-143	PRKCQ-AS1
hsa-mir-143	LA16c-313D11.10
hsa-mir-143	LINC00662
hsa-mir-143	AC009299.3
hsa-mir-143	AC005550.4
hsa-mir-143	LINC00667
hsa-mir-143	ZNF518A
hsa-mir-144	TUG1
hsa-mir-144	XIST
hsa-mir-144	HCP5
hsa-mir-144	MIR17HG
hsa-mir-144	MALAT1
hsa-mir-144	LINC00657
hsa-mir-144	RP11-94L15.2
hsa-mir-144	RP11-284N8.3
hsa-mir-144	ZNF761
hsa-mir-144	RP11-145M9.4
hsa-mir-144	SDCBP2-AS1
hsa-mir-144	RP11-710F7.3
hsa-mir-144	LINC00476
hsa-mir-144	RP11-701H24.4
hsa-mir-144	CASP8AP2
hsa-mir-144	MIR4732
hsa-mir-144	CTD-3093M3.1
hsa-mir-144	RP11-10O17.2
hsa-mir-144	LINC00263
hsa-mir-144	RP11-552M11.4
hsa-mir-144	RP11-361F15.2
hsa-mir-144	DCP1A
hsa-mir-144	CTC-444N24.11
hsa-mir-144	DNAJC3-AS1
hsa-mir-144	CTA-445C9.14
hsa-mir-144	GS1-358P8.4
hsa-mir-144	RP11-220I1.1
hsa-mir-144	AC009948.5
hsa-mir-144	GS1-251I9.4
hsa-mir-144	EMG1
hsa-mir-144	RP4-671G15.3
hsa-mir-144	RP11-553L6.5
hsa-mir-144	RP6-24A23.7
hsa-mir-144	RP11-77H9.2
hsa-mir-144	RP11-384O8.1
hsa-mir-144	RP11-438B23.2
hsa-mir-144	RP11-108P20.1
hsa-mir-144	RP11-214C8.5
hsa-mir-144	RP11-349A22.5
hsa-mir-144	RP11-20G6.3
hsa-mir-144	LINC00662
hsa-mir-144	HCG11
hsa-mir-145	SNHG1
hsa-mir-145	TUG1
hsa-mir-145	MALAT1
hsa-mir-145	KCNQ1OT1
hsa-mir-145	HNRNPU-AS1
hsa-mir-145	AL589743.1
hsa-mir-145	RP11-115D19.1
hsa-mir-145	CTD-2116N17.1
hsa-mir-145	RP11-344E13.3
hsa-mir-145	AC142401.2
hsa-mir-145	MAPKAPK5-AS1
hsa-mir-145	MAL2
hsa-mir-145	UHRF1
hsa-mir-145	AC069513.3
hsa-mir-145	RP11-156E6.1
hsa-mir-145	IQCH-AS1
hsa-mir-145	CTD-2516F10.2
hsa-mir-145	RP11-793H13.8
hsa-mir-145	JPX
hsa-mir-145	SCARNA10
hsa-mir-145	RP11-478C19.2
hsa-mir-145	GS1-251I9.4
hsa-mir-145	RP11-74E22.3
hsa-mir-145	C17orf76-AS1
hsa-mir-145	RP11-705C15.3
hsa-mir-145	CTA-204B4.6
hsa-mir-145	LINC00852
hsa-mir-145	RP1-37E16.12
hsa-mir-145	RP11-214C8.5
hsa-mir-145	AC016683.6
hsa-mir-145	LINC00707
hsa-mir-146a	HCG18
hsa-mir-146a	KCNQ1OT1
hsa-mir-146a	SNHG7
hsa-mir-146a	NEAT1
hsa-mir-146a	MALAT1
hsa-mir-146a	XIST
hsa-mir-146a	AC010226.4
hsa-mir-146a	SNHG16
hsa-mir-146a	ZNF761
hsa-mir-146a	EPB41L4A-AS1
hsa-mir-146a	RP11-159D12.2
hsa-mir-146a	CTC-503J8.6
hsa-mir-146a	KIAA1984-AS1
hsa-mir-146a	RP11-395G23.3
hsa-mir-146a	AC096772.6
hsa-mir-146a	RP4-773N10.5
hsa-mir-146a	CTD-3138B18.5
hsa-mir-146a	ZNF518A
hsa-mir-146b	HCG18
hsa-mir-146b	NEAT1
hsa-mir-146b	KCNQ1OT1
hsa-mir-146b	SNHG7
hsa-mir-146b	MALAT1
hsa-mir-146b	XIST
hsa-mir-146b	RP11-395G23.3
hsa-mir-146b	AC010226.4
hsa-mir-146b	SNHG16
hsa-mir-146b	RP11-220I1.1
hsa-mir-146b	ZNF761
hsa-mir-146b	AC096772.6
hsa-mir-146b	EPB41L4A-AS1
hsa-mir-146b	RP11-159D12.2
hsa-mir-146b	CTC-503J8.6
hsa-mir-146b	KIAA1984-AS1
hsa-mir-146b	RP4-773N10.5
hsa-mir-146b	CTD-3138B18.5
hsa-mir-146b	ZNF518A
hsa-mir-148a	H19
hsa-mir-148a	HOTAIR
hsa-mir-148a	HCG18
hsa-mir-148a	KCNQ1OT1
hsa-mir-148a	XIST
hsa-mir-148a	KIF9-AS1
hsa-mir-148a	RP11-231E4.4
hsa-mir-148a	OIP5-AS1
hsa-mir-148a	RP11-373L24.1
hsa-mir-148a	ZNRD1-AS1
hsa-mir-148a	RP11-656D10.3
hsa-mir-148a	CTC-503J8.6
hsa-mir-148a	DCP1A
hsa-mir-148a	RP11-46A10.5
hsa-mir-148a	LINC00174
hsa-mir-148a	CCAT1
hsa-mir-148a	RP11-84C13.1
hsa-mir-148a	RP11-54O7.1
hsa-mir-148a	LINC00339
hsa-mir-148a	RP11-15A1.3
hsa-mir-148a	HOXA11-AS
hsa-mir-148a	RP11-44F14.11
hsa-mir-148a	XXbac-BPG254F23.6
hsa-mir-148a	NUTM2A-AS1
hsa-mir-148a	EMG1
hsa-mir-148a	RP11-977G19.5
hsa-mir-148a	DHRS4-AS1
hsa-mir-148a	RP11-73M18.8
hsa-mir-148a	AC084018.1
hsa-mir-148a	RP11-344B2.2
hsa-mir-148a	RP1-5O6.6
hsa-mir-148a	CTA-204B4.6
hsa-mir-148a	AC062029.1
hsa-mir-148a	RP11-506M13.3
hsa-mir-148a	RP11-773D16.1
hsa-mir-148a	RP11-453F18__B.1
hsa-mir-148a	HOTAIRM1
hsa-mir-148a	LINC00667
hsa-mir-148a	PPP1R9B
hsa-mir-148a	RP11-216F19.2
hsa-mir-148a	RP11-252P19.3
hsa-mir-148a	RP11-453E17.1
hsa-mir-148a	A1BG-AS1
hsa-mir-148a	BAIAP2-AS1
hsa-mir-148b	H19
hsa-mir-148b	KCNQ1OT1
hsa-mir-148b	XIST
hsa-mir-148b	HOTAIR
hsa-mir-148b	HCG18
hsa-mir-148b	CCAT1
hsa-mir-148b	RP11-84C13.1
hsa-mir-148b	KIF9-AS1
hsa-mir-148b	RP11-54O7.1
hsa-mir-148b	LINC00339
hsa-mir-148b	RP11-231E4.4
hsa-mir-148b	OIP5-AS1
hsa-mir-148b	RP11-373L24.1
hsa-mir-148b	RP11-15A1.3
hsa-mir-148b	HOXA11-AS
hsa-mir-148b	RP11-44F14.11
hsa-mir-148b	XXbac-BPG254F23.6
hsa-mir-148b	NUTM2A-AS1
hsa-mir-148b	EMG1
hsa-mir-148b	RP11-977G19.5
hsa-mir-148b	DHRS4-AS1
hsa-mir-148b	RP11-73M18.8
hsa-mir-148b	AC084018.1
hsa-mir-148b	RP11-344B2.2
hsa-mir-148b	ZNRD1-AS1
hsa-mir-148b	RP11-656D10.3
hsa-mir-148b	RP1-5O6.6
hsa-mir-148b	CTA-204B4.6
hsa-mir-148b	AC062029.1
hsa-mir-148b	CTC-503J8.6
hsa-mir-148b	RP11-506M13.3
hsa-mir-148b	RP11-773D16.1
hsa-mir-148b	RP11-453F18__B.1
hsa-mir-148b	HOTAIRM1
hsa-mir-148b	DCP1A
hsa-mir-148b	LINC00667
hsa-mir-148b	PPP1R9B
hsa-mir-148b	RP11-46A10.5
hsa-mir-148b	RP11-216F19.2
hsa-mir-148b	LINC00174
hsa-mir-148b	RP11-252P19.3
hsa-mir-148b	RP11-453E17.1
hsa-mir-148b	AD000090.2
hsa-mir-148b	A1BG-AS1
hsa-mir-148b	BAIAP2-AS1
hsa-mir-149	MALAT1
hsa-mir-149	KCNQ1OT1
hsa-mir-149	XIST
hsa-mir-149	AC079922.3
hsa-mir-149	RP11-54O7.3
hsa-mir-149	POLDIP2
hsa-mir-149	ERI3-IT1
hsa-mir-149	RP11-29G8.3
hsa-mir-149	RP11-815I9.4
hsa-mir-149	RP4-785G19.5
hsa-mir-149	MAP3K14
hsa-mir-149	RP11-672A2.1
hsa-mir-149	AJ271736.10
hsa-mir-149	CTC-503J8.6
hsa-mir-149	CASP8AP2
hsa-mir-149	DLX6-AS1
hsa-mir-149	AC005519.4
hsa-mir-149	JRK
hsa-mir-149	CTD-2620I22.1
hsa-mir-149	CTC-273B12.8
hsa-mir-149	LINC00176
hsa-mir-149	PTOV1-AS1
hsa-mir-149	RP4-697K14.12
hsa-mir-149	MCM3AP-AS1
hsa-mir-149	Z84812.4
hsa-mir-149	DLGAP1-AS1
hsa-mir-149	RECQL4
hsa-mir-149	RP11-73M18.8
hsa-mir-149	CTD-2037K23.2
hsa-mir-149	C17orf76-AS1
hsa-mir-149	RP11-492E3.1
hsa-mir-149	CTC-459F4.3
hsa-mir-149	RP11-359B12.1
hsa-mir-149	RP11-218M22.1
hsa-mir-149	RP11-426L16.8
hsa-mir-149	NEFL
hsa-mir-149	CTD-2369P2.2
hsa-mir-149	SSPO
hsa-mir-149	SLC38A3
hsa-mir-149	RP11-453E17.1
hsa-mir-150	MIAT
hsa-mir-150	XIST
hsa-mir-150	MALAT1
hsa-mir-150	RP11-197N18.2
hsa-mir-150	LINC00657
hsa-mir-150	CTD-3199J23.4
hsa-mir-150	RP11-311C24.1
hsa-mir-150	FOXD2-AS1
hsa-mir-150	RP11-400F19.6
hsa-mir-150	RP11-403I13.4
hsa-mir-150	RP11-139H15.1
hsa-mir-150	RP11-656D10.3
hsa-mir-150	RP11-228B15.4
hsa-mir-150	RP11-1055B8.4
hsa-mir-150	CASP8AP2
hsa-mir-150	RP11-421L21.3
hsa-mir-150	C11orf95
hsa-mir-150	AC108488.4
hsa-mir-150	RP11-310H4.2
hsa-mir-150	VPS11
hsa-mir-150	CTD-2020K17.1
hsa-mir-150	LINC00174
hsa-mir-150	CTC-273B12.8
hsa-mir-150	RP11-521C20.4
hsa-mir-150	RP11-277L2.2
hsa-mir-150	CTB-89H12.4
hsa-mir-150	GS1-251I9.4
hsa-mir-150	RP6-24A23.7
hsa-mir-150	AC025335.1
hsa-mir-150	CTD-2313J17.2
hsa-mir-150	RP11-996F15.2
hsa-mir-150	CTA-204B4.6
hsa-mir-150	RP11-429D19.1
hsa-mir-150	LINC00511
hsa-mir-150	RP11-445F12.1
hsa-mir-150	RP11-20G6.3
hsa-mir-150	RP11-66N24.3
hsa-mir-150	AL449209.1
hsa-mir-150	ZFAS1
hsa-mir-152	HCG18
hsa-mir-152	KCNQ1OT1
hsa-mir-152	H19
hsa-mir-152	XIST
hsa-mir-152	HOTAIR
hsa-mir-152	KIF9-AS1
hsa-mir-152	RP11-231E4.4
hsa-mir-152	OIP5-AS1
hsa-mir-152	RP11-373L24.1
hsa-mir-152	ZNRD1-AS1
hsa-mir-152	RP11-656D10.3
hsa-mir-152	CTC-503J8.6
hsa-mir-152	DCP1A
hsa-mir-152	RP11-46A10.5
hsa-mir-152	LINC00174
hsa-mir-152	CCAT1
hsa-mir-152	RP11-84C13.1
hsa-mir-152	RP11-54O7.1
hsa-mir-152	LINC00339
hsa-mir-152	RP11-15A1.3
hsa-mir-152	HOXA11-AS
hsa-mir-152	RP11-44F14.11
hsa-mir-152	XXbac-BPG254F23.6
hsa-mir-152	NUTM2A-AS1
hsa-mir-152	EMG1
hsa-mir-152	RP11-977G19.5
hsa-mir-152	DHRS4-AS1
hsa-mir-152	RP11-73M18.8
hsa-mir-152	AC084018.1
hsa-mir-152	RP11-344B2.2
hsa-mir-152	RP1-5O6.6
hsa-mir-152	CTA-204B4.6
hsa-mir-152	AC062029.1
hsa-mir-152	RP11-506M13.3
hsa-mir-152	RP11-773D16.1
hsa-mir-152	RP11-453F18__B.1
hsa-mir-152	HOTAIRM1
hsa-mir-152	LINC00667
hsa-mir-152	PPP1R9B
hsa-mir-152	RP11-216F19.2
hsa-mir-152	RP11-252P19.3
hsa-mir-152	RP11-453E17.1
hsa-mir-152	A1BG-AS1
hsa-mir-152	BAIAP2-AS1
hsa-mir-153	KCNQ1OT1
hsa-mir-153	MIR17HG
hsa-mir-153	XIST
hsa-mir-153	TUG1
hsa-mir-153	OIP5-AS1
hsa-mir-153	KTN1-AS1
hsa-mir-153	CASP8AP2
hsa-mir-153	RP11-983P16.4
hsa-mir-153	LINC00641
hsa-mir-153	DCP1A
hsa-mir-153	TRAF3IP2-AS1
hsa-mir-153	LINC00176
hsa-mir-153	CTB-89H12.4
hsa-mir-153	GS1-251I9.4
hsa-mir-153	TTN-AS1
hsa-mir-153	SCAMP1
hsa-mir-153	RP13-49I15.5
hsa-mir-153	SNHG15
hsa-mir-153	CTA-204B4.6
hsa-mir-153	BOLA3-AS1
hsa-mir-153	RP11-20G6.3
hsa-mir-153	NEFL
hsa-mir-153	TM4SF19-AS1
hsa-mir-153	ZNF518A
hsa-mir-153	FGD5-AS1
hsa-mir-153	RP11-301L7.1
hsa-mir-153	BX322557.10
hsa-mir-154	SNHG11
hsa-mir-154	NEAT1
hsa-mir-154	SNHG1
hsa-mir-154	SNHG10
hsa-mir-154	MALAT1
hsa-mir-154	XIST
hsa-mir-154	SNHG5
hsa-mir-154	HNRNPU-AS1
hsa-mir-154	RP11-588K22.2
hsa-mir-154	RP11-373L24.1
hsa-mir-154	RP11-170L3.8
hsa-mir-154	MIR4720
hsa-mir-154	TP73-AS1
hsa-mir-154	ZNRD1-AS1
hsa-mir-154	RP11-379K17.11
hsa-mir-154	CTC-550B14.6
hsa-mir-154	RP11-315C6.3
hsa-mir-154	CTD-2339L15.1
hsa-mir-154	RP11-156E6.1
hsa-mir-154	KB-431C1.4
hsa-mir-154	RP11-498P14.3
hsa-mir-154	AF127936.7
hsa-mir-154	SLC37A4
hsa-mir-154	RP11-74E22.3
hsa-mir-154	AC003104.1
hsa-mir-154	RP11-457M11.2
hsa-mir-154	LINC00667
hsa-mir-154	PPP1R9B
hsa-mir-154	FGD5-AS1
hsa-mir-154	LINC00341
hsa-mir-155	HCG18
hsa-mir-155	MALAT1
hsa-mir-155	XIST
hsa-mir-155	MIR17HG
hsa-mir-155	MIR155HG
hsa-mir-155	LINC00657
hsa-mir-155	HNRNPU-AS1
hsa-mir-155	RP11-102F4.3
hsa-mir-155	RP11-231E4.4
hsa-mir-155	OIP5-AS1
hsa-mir-155	CTBP1-AS1
hsa-mir-155	ZNF761
hsa-mir-155	RP11-815I9.4
hsa-mir-155	AC015849.16
hsa-mir-155	RP11-379K17.11
hsa-mir-155	CTD-2561J22.5
hsa-mir-155	MAP3K14
hsa-mir-155	RP5-886K2.3
hsa-mir-155	C1RL-AS1
hsa-mir-155	RP11-158K1.3
hsa-mir-155	AC093323.3
hsa-mir-155	LINC00152
hsa-mir-155	RP11-24B19.4
hsa-mir-155	RP11-184E9.2
hsa-mir-155	RP4-798A10.2
hsa-mir-155	RP11-221J22.1
hsa-mir-155	RP11-14N7.2
hsa-mir-155	RP11-159D12.9
hsa-mir-155	RP11-701H24.2
hsa-mir-155	CTB-89H12.4
hsa-mir-155	CTA-217C2.1
hsa-mir-155	GS1-251I9.4
hsa-mir-155	TTN-AS1
hsa-mir-155	SCAMP1
hsa-mir-155	RP11-221J22.2
hsa-mir-155	RP11-108P20.1
hsa-mir-155	RP11-473I1.10
hsa-mir-155	RP11-2C24.4
hsa-mir-155	RP11-214C8.5
hsa-mir-155	LINC00240
hsa-mir-155	RP11-95D17.1
hsa-mir-155	LEMD1-AS1
hsa-mir-155	CTB-60E11.4
hsa-mir-155	RP11-758M4.4
hsa-mir-155	RP11-218M22.1
hsa-mir-155	XXbac-B444P24.8
hsa-mir-15a	HCG18
hsa-mir-15a	XIST
hsa-mir-15a	MEG8
hsa-mir-15a	SNHG12
hsa-mir-15a	SNHG1
hsa-mir-15a	PVT1
hsa-mir-15a	CTD-2574D22.4
hsa-mir-15a	CTC-429P9.3
hsa-mir-15a	CTD-2339L15.3
hsa-mir-15a	ERI3-IT1
hsa-mir-15a	KIF9-AS1
hsa-mir-15a	RP11-543D5.2
hsa-mir-15a	RP11-588K22.2
hsa-mir-15a	GS1-124K5.11
hsa-mir-15a	SNHG16
hsa-mir-15a	CTBP1-AS1
hsa-mir-15a	RP11-869B15.1
hsa-mir-15a	RP11-244O19.1
hsa-mir-15a	RP11-169K16.9
hsa-mir-15a	CTC-246B18.8
hsa-mir-15a	RP1-283E3.8
hsa-mir-15a	RP11-384K6.6
hsa-mir-15a	AC074093.1
hsa-mir-15a	RP11-549J18.1
hsa-mir-15a	SENP3-EIF4A1
hsa-mir-15a	CTC-228N24.3
hsa-mir-15a	C14orf169
hsa-mir-15a	AC084219.4
hsa-mir-15a	LINC00094
hsa-mir-15a	EPB41L4A-AS1
hsa-mir-15a	RP11-403I13.4
hsa-mir-15a	ZNRD1-AS1
hsa-mir-15a	RP11-91G21.2
hsa-mir-15a	RP11-379K17.11
hsa-mir-15a	AC108142.1
hsa-mir-15a	MIR497HG
hsa-mir-15a	RP11-677M14.3
hsa-mir-15a	RP11-390P2.4
hsa-mir-15a	YLPM1
hsa-mir-15a	SCGB1B2P
hsa-mir-15a	HCG17
hsa-mir-15a	RP13-507I23.1
hsa-mir-15a	C1RL-AS1
hsa-mir-15a	AP000721.4
hsa-mir-15a	RP11-96D1.10
hsa-mir-15a	ERVK13-1
hsa-mir-15a	RP3-341D10.4
hsa-mir-15a	RP4-614O4.11
hsa-mir-15a	DLX6-AS1
hsa-mir-15a	RP11-983P16.4
hsa-mir-15a	AC113189.5
hsa-mir-15a	AC004383.4
hsa-mir-15a	RP11-1103G16.1
hsa-mir-15a	RP11-467L20.9
hsa-mir-15a	IQCH-AS1
hsa-mir-15a	RP11-361F15.2
hsa-mir-15a	RP11-64K12.2
hsa-mir-15a	CTD-2516F10.2
hsa-mir-15a	RP1-310O13.12
hsa-mir-15a	AC011893.3
hsa-mir-15a	DCP1A
hsa-mir-15a	AC016629.8
hsa-mir-15a	CTC-444N24.11
hsa-mir-15a	RP11-383C5.4
hsa-mir-15a	TRAF3IP2-AS1
hsa-mir-15a	AC005154.6
hsa-mir-15a	RP11-461L13.3
hsa-mir-15a	LINC00176
hsa-mir-15a	RP11-16E12.2
hsa-mir-15a	RP11-38J22.6
hsa-mir-15a	CERS6-AS1
hsa-mir-15a	RP11-27I1.2
hsa-mir-15a	RP11-159D12.9
hsa-mir-15a	AC005154.5
hsa-mir-15a	XXbac-B461K10.4
hsa-mir-15a	RASAL2-AS1
hsa-mir-15a	RP11-54O7.1
hsa-mir-15a	LINC00339
hsa-mir-15a	MCM3AP-AS1
hsa-mir-15a	RP5-1180C10.2
hsa-mir-15a	RP11-277L2.2
hsa-mir-15a	RP11-60I3.5
hsa-mir-15a	RP11-66B24.4
hsa-mir-15a	AP001065.2
hsa-mir-15a	RP11-204M4.2
hsa-mir-15a	RP11-21N3.1
hsa-mir-15a	GS1-358P8.4
hsa-mir-15a	RP11-697M17.1
hsa-mir-15a	RP6-206I17.2
hsa-mir-15a	RP11-540O11.1
hsa-mir-15a	CTB-89H12.4
hsa-mir-15a	SPPL2B
hsa-mir-15a	AC005562.1
hsa-mir-15a	NUTM2A-AS1
hsa-mir-15a	CTD-2201E18.3
hsa-mir-15a	TTN-AS1
hsa-mir-15a	RP11-244H3.1
hsa-mir-15a	RP11-474P12.5
hsa-mir-15a	SEMA3B
hsa-mir-15a	SLC37A4
hsa-mir-15a	PDXDC2P
hsa-mir-15a	RP11-923I11.1
hsa-mir-15a	RP11-282K24.3
hsa-mir-15a	RP6-24A23.7
hsa-mir-15a	AC003092.1
hsa-mir-15a	LINC00649
hsa-mir-15a	CTA-204B4.6
hsa-mir-15a	CTB-50E14.6
hsa-mir-15a	AC090587.2
hsa-mir-15a	LA16c-306E5.2
[truncated: 7,086 more rows]
