# Supplementary material for: A Novel Probability Model for LncRNA–Disease Association Prediction Based on the Naïve Bayesian Classifier
Source: Genes (Basel). 2018 Jul 8;9(7):345. doi: 10.3390/genes9070345 (PMC6071012; doi:10.3390/genes9070345)
Supplement: Supplementary file 1 [file genes-09-00345-s001.zip › Supplementary Table 3.xlsx]

## Sheet: Sheet1
H19	Carcinoma, Squamous Cell
HOTAIR	Carcinoma, Squamous Cell
MALAT1	Carcinoma, Squamous Cell
NEAT1	Carcinoma, Squamous Cell
TINCR	Carcinoma, Squamous Cell
TUG1	Carcinoma, Squamous Cell
HCP5	Acquired Immunodeficiency Syndrome
RN7SL1	Acquired Immunodeficiency Syndrome
H19	Adenocarcinoma
H19	Adrenocortical Carcinoma
CDKN2B-AS1	Alzheimer Disease
MIAT	Alzheimer Disease
SNHG3	Alzheimer Disease
MALAT1	Amyotrophic Lateral Sclerosis
CDKN2B-AS1	Aortic Aneurysm, Abdominal
HOTAIR	Arthritis
HOTAIR	Arthritis, Rheumatoid
PVT1	Asthma
CDKN2B-AS1	Atherosclerosis
H19	Atherosclerosis
TUG1	Atherosclerosis
TUG1	Bladder Neoplasms
H19	Bladder Neoplasms
SNHG16	Bladder Neoplasms
MEG3	Bladder Neoplasms
MALAT1	Bladder Neoplasms
XIST	Bladder Neoplasms
CCAT1	Breast Neoplasms
CDKN2B-AS1	Breast Neoplasms
DANCR	Breast Neoplasms
GAS5	Breast Neoplasms
H19	Breast Neoplasms
HOTAIR	Breast Neoplasms
KCNQ1OT1	Breast Neoplasms
LINC00472	Breast Neoplasms
LINC00511	Breast Neoplasms
LINC00617	Breast Neoplasms
MALAT1	Breast Neoplasms
MEG3	Breast Neoplasms
NEAT1	Breast Neoplasms
PTPRG-AS1	Breast Neoplasms
PVT1	Breast Neoplasms
ST8SIA6-AS1	Breast Neoplasms
TP73-AS1	Breast Neoplasms
XIST	Breast Neoplasms
ZFAS1	Breast Neoplasms
NEAT1	Burkitt Lymphoma
PVT1	Burkitt Lymphoma
CDKN2B-AS1	Carcinoma
EPB41L4A-AS1	Carcinoma
GAS5	Carcinoma
H19	Carcinoma
HOTAIR	Carcinoma
MALAT1	Carcinoma
MEG3	Carcinoma
MIAT	Carcinoma
MIR17HG	Carcinoma
PVT1	Carcinoma
XIST	Carcinoma
CBR3-AS1	Carcinoma
CDKN2B-AS1	Carcinoma, Basal Cell
KCNQ1OT1	Carcinoma, Hepatocellular
H19	Carcinoma, Hepatocellular
HOTAIR	Carcinoma, Hepatocellular
MALAT1	Carcinoma, Hepatocellular
HOTTIP	Carcinoma, Hepatocellular
MEG3	Carcinoma, Hepatocellular
CCAT1	Carcinoma, Non-Small-Cell Lung
CDKN2B-AS1	Carcinoma, Non-Small-Cell Lung
FENDRR	Carcinoma, Non-Small-Cell Lung
GAS5	Carcinoma, Non-Small-Cell Lung
GNAS-AS1	Carcinoma, Non-Small-Cell Lung
H19	Carcinoma, Non-Small-Cell Lung
HOTAIR	Carcinoma, Non-Small-Cell Lung
HOTTIP	Carcinoma, Non-Small-Cell Lung
LINC00342	Carcinoma, Non-Small-Cell Lung
LINC00473	Carcinoma, Non-Small-Cell Lung
MALAT1	Carcinoma, Non-Small-Cell Lung
MEG3	Carcinoma, Non-Small-Cell Lung
NEAT1	Carcinoma, Non-Small-Cell Lung
PVT1	Carcinoma, Non-Small-Cell Lung
SBF2-AS1	Carcinoma, Non-Small-Cell Lung
SNHG1	Carcinoma, Non-Small-Cell Lung
TP53TG1	Carcinoma, Non-Small-Cell Lung
TP73-AS1	Carcinoma, Non-Small-Cell Lung
TUG1	Carcinoma, Non-Small-Cell Lung
XIST	Carcinoma, Non-Small-Cell Lung
CDKN2B-AS1	Cardiovascular Diseases
NPPA-AS1	Cardiovascular Diseases
H19	Central Nervous System Diseases
H19	Choriocarcinoma
CCAT1	Colon Neoplasms
H19	Colon Neoplasms
HOTAIR	Colon Neoplasms
MALAT1	Colon Neoplasms
MEG3	Colon Neoplasms
PVT1	Colon Neoplasms
TP53TG1	Colon Neoplasms
TUG1	Colon Neoplasms
UHRF1	Colon Neoplasms
CASC2	Colon Neoplasms
CDKN2B-AS1	Colon Neoplasms
CRNDE	Colon Neoplasms
DANCR	Colon Neoplasms
GAS5	Colon Neoplasms
HOTAIRM1	Colon Neoplasms
HOTTIP	Colon Neoplasms
KCNQ1OT1	Colon Neoplasms
LEF1-AS1	Colon Neoplasms
NEAT1	Colon Neoplasms
SNHG16	Colon Neoplasms
TINCR	Colon Neoplasms
XIST	Colon Neoplasms
ZFAS1	Colon Neoplasms
CDKN2B-AS1	Coronary Artery Disease
H19	Coronary Artery Disease
CDKN2B-AS1	Diabetes Mellitus
MALAT1	Diabetes Mellitus
MEG3	Diabetes Mellitus
PVT1	Diabetes Mellitus
TUG1	Diabetes Mellitus
MEG3	Diabetes Mellitus, Type 1
PVT1	Diabetes Mellitus, Type 1
CDKN2B-AS1	Diabetes Mellitus, Type 2
GAS5	Diabetes Mellitus, Type 2
PVT1	Diabetes Mellitus, Type 2
PVT1	Diabetic Nephropathies
CASC2	Endometrial Neoplasms
CCAT1	Endometrial Neoplasms
HOTAIR	Endometrial Neoplasms
LA16c-313D11.11	Endometrial Neoplasms
MEG3	Endometrial Neoplasms
NEAT1	Endometrial Neoplasms
RP11-395G23.3	Endometrial Neoplasms
GAS5	Endometrial Neoplasms
CDKN2B-AS1	Endometriosis
H19	Endometriosis
HOTAIR	Ependymoma
CDKN2B-AS1	Esophageal Neoplasms
H19	Esophageal Neoplasms
KCNQ1OT1	Esophageal Neoplasms
MALAT1	Esophageal Neoplasms
PVT1	Esophageal Neoplasms
MALAT1	Fibrosarcoma
H19	Fibrosis
H19	Gastric Neoplasms
CCAT1	Gastric Neoplasms
CDKN2B-AS1	Gastric Neoplasms
MEG3	Gastric Neoplasms
HOTAIR	Gastric Neoplasms
HOTAIR	Gastrointestinal Neoplasms
DGCR5	Glioblastoma
GAS5	Glioblastoma
H19	Glioblastoma
HOTAIR	Glioblastoma
HOTAIRM1	Glioblastoma
LINC00663	Glioblastoma
LINC00689	Glioblastoma
MALAT1	Glioblastoma
MEG3	Glioblastoma
MIAT	Glioblastoma
MIR155HG	Glioblastoma
RAMP2-AS1	Glioblastoma
RP11-38P22.2	Glioblastoma
RP11-398K22.12	Glioblastoma
RP11-492E3.1	Glioblastoma
TUG1	Glioblastoma
XIST	Glioblastoma
H19	Heart Defects, Congenital
FENDRR	Heart Failure
PVT1	Hematologic Neoplasms
XIST	Hematologic Neoplasms
HOTAIR	Hepatitis C
TUG1	Hepatoblastoma
MALAT1	HIV
NEAT1	HIV
PVT1	Hodgkin Disease
DGCR5	Huntington Disease
MEG3	Huntington Disease
NEAT1	Huntington Disease
TUG1	Huntington Disease
MALAT1	Hyperglycemia
CDKN2B-AS1	Hypertension
GAS5	Hypertension
CDKN2B-AS1	Intracranial Aneurysm
GAS5	Kidney Neoplasms
H19	Kidney Neoplasms
HOTAIR	Kidney Neoplasms
KCNQ1OT1	Kidney Neoplasms
MALAT1	Kidney Neoplasms
MEG3	Kidney Neoplasms
PVT1	Kidney Neoplasms
CDKN2B-AS1	Leukemia
DLEU2	Leukemia
MEG3	Leukemia
MIR155HG	Leukemia
CDKN2B-AS1	Leukemia, Acute
MEG3	Leukemia, Acute
CDKN2B-AS1	Leukemia, Lymphoblastic, Acute
AC012065.7	Leukemia, lymphoblastic, Chronic
CRNDE	Leukemia, lymphoblastic, Chronic
MIAT	Leukemia, lymphoblastic, Chronic
MIR155HG	Leukemia, lymphoblastic, Chronic
NEAT1	Leukemia, lymphoblastic, Chronic
MIR155HG	Leukemia, Lymphocytic, Chronic, B-Cell
DLEU2	Leukemia, Lymphocytic, Chronic, B-Cell
CCAT1	Leukemia, Myeloid, Acute
HOTAIR	Leukemia, Myeloid, Acute
HOTAIRM1	Leukemia, Myeloid, Acute
MEG3	Leukemia, Myeloid, Acute
GAS5	Liver Cirrhosis
MALAT1	Liver Cirrhosis
MEG3	Liver Cirrhosis
MEG3	Liver Diseases
H19	Liver Neoplasms
HOTAIR	Liver Neoplasms
MALAT1	Liver Neoplasms
CCAT1	Liver Neoplasms
DLX6-AS1	Liver Neoplasms
GAS5	Liver Neoplasms
LINC00511	Liver Neoplasms
MEG3	Liver Neoplasms
MIAT	Liver Neoplasms
CASC2	Liver Neoplasms
CDKN2B-AS1	Liver Neoplasms
FENDRR	Liver Neoplasms
LINC00313	Liver Neoplasms
LINC00473	Liver Neoplasms
SNHG7	Liver Neoplasms
ZNRD1-AS1	Liver Neoplasms
CASC2	Lung Neoplasms
CCAT1	Lung Neoplasms
CDKN2B-AS1	Lung Neoplasms
FENDRR	Lung Neoplasms
GAS5	Lung Neoplasms
H19	Lung Neoplasms
HOTAIR	Lung Neoplasms
LINC00313	Lung Neoplasms
LINC00473	Lung Neoplasms
MALAT1	Lung Neoplasms
MEG3	Lung Neoplasms
SNHG7	Lung Neoplasms
ZNRD1-AS1	Lung Neoplasms
DLEU2	Lymphoma
GAS5	Lymphoma
PVT1	Lymphoma
SNHG5	Lymphoma
H19	Marek Disease
H19	Medulloblastoma
HOTAIR	Medulloblastoma
CDKN2B-AS1	Melanoma
GAS5	Melanoma
H19	Melanoma
HOTAIR	Melanoma
MALAT1	Melanoma
SNHG5	Melanoma
H19	Meningioma
MEG3	Meningioma
PINK1-AS	Metabolic Diseases
GAS5	Multiple Myeloma
HOTAIR	Multiple Myeloma
MALAT1	Multiple Myeloma
MEG3	Multiple Myeloma
PVT1	Multiple Myeloma
TP73-AS1	Multiple Myeloma
TUG1	Multiple Myeloma
MEG3	Myelodysplastic Syndromes
H19	Myeloproliferative Disorders
CDKN2B-AS1	Myocardial Infarction
MIAT	Myocardial Infarction
CDKN2B-AS1	Nasopharyngeal Neoplasms
MALAT1	Nasopharyngeal Neoplasms
HOTAIR	Nasopharyngeal Neoplasms
H19	Neoplasms, Germ Cell and Embryonal
H19	Neuroblastoma
HOXD-AS1	Neuroblastoma
LINC00467	Neuroblastoma
MALAT1	Neuroblastoma
SNHG1	Neuroblastoma
CDKN2B-AS1	Neuroblastoma
MEG3	Neuroblastoma
H19	Obesity
SNHG11	Obesity
CTD-2574D22.4	Osteoarthritis
GAS5	Osteoarthritis
H19	Osteoarthritis
HOTAIR	Osteoarthritis
MEG3	Osteoarthritis
CDKN2B-AS1	Osteosarcoma
DANCR	Osteosarcoma
FENDRR	Osteosarcoma
H19	Osteosarcoma
HOTAIR	Osteosarcoma
HOTTIP	Osteosarcoma
MALAT1	Osteosarcoma
MEG3	Osteosarcoma
SNHG12	Osteosarcoma
TUG1	Osteosarcoma
HOTAIR	Ovarian Neoplasms
CCAT1	Ovarian Neoplasms
CRNDE	Ovarian Neoplasms
GAS5	Ovarian Neoplasms
H19	Ovarian Neoplasms
HOXA11-AS	Ovarian Neoplasms
LINC00472	Ovarian Neoplasms
MALAT1	Ovarian Neoplasms
NEAT1	Ovarian Neoplasms
PVT1	Ovarian Neoplasms
RP11-80H5.7	Ovarian Neoplasms
TUG1	Ovarian Neoplasms
XIST	Ovarian Neoplasms
GAS5	Pancreatic Neoplasms
H19	Pancreatic Neoplasms
HOTAIR	Pancreatic Neoplasms
HOTTIP	Pancreatic Neoplasms
LINC00152	Pancreatic Neoplasms
MALAT1	Pancreatic Neoplasms
MEG3	Pancreatic Neoplasms
PVT1	Pancreatic Neoplasms
MAP3K14	Pancreatic Neoplasms
H19	Parkinson Disease
HOTAIR	Parkinson Disease
MALAT1	Parkinson Disease
NEAT1	Parkinson Disease
RP11-425I13.3	Parkinson Disease
SNHG1	Parkinson Disease
PINK1-AS	Parkinson Disease
CDKN2B-AS1	Periodontitis
H19	Pheochromocytoma
H19	Pituitary Adenomas
HOTAIR	Pituitary Adenomas
MALAT1	Pituitary Adenomas
MEG3	Pituitary Adenomas
H19	Polycythemia Vera
CDKN2B-AS1	Precursor Cell Lymphoblastic Leukemia-Lymphoma
XIST	Precursor Cell Lymphoblastic Leukemia-Lymphoma
H19	Pre-Eclampsia
HOTAIR	Pre-Eclampsia
MALAT1	Pre-Eclampsia
CBR3-AS1	Prostatic Neoplasms
CTB-89H12.4	Prostatic Neoplasms
DANCR	Prostatic Neoplasms
GAS5	Prostatic Neoplasms
H19	Prostatic Neoplasms
HCG11	Prostatic Neoplasms
HOTTIP	Prostatic Neoplasms
KCNQ1OT1	Prostatic Neoplasms
MALAT1	Prostatic Neoplasms
MEG3	Prostatic Neoplasms
MIAT	Prostatic Neoplasms
NEAT1	Prostatic Neoplasms
PVT1	Prostatic Neoplasms
TUG1	Prostatic Neoplasms
XIST	Prostatic Neoplasms
MALAT1	Retinal Degeneration
H19	Rhabdomyosarcoma
HOTAIR	Sarcoma
MIAT	Schizophrenia
TRAF3IP2-AS1	Schizophrenia
CASC2	Stomach Neoplasms
CCAT1	Stomach Neoplasms
CDKN2B-AS1	Stomach Neoplasms
FENDRR	Stomach Neoplasms
GAS5	Stomach Neoplasms
H19	Stomach Neoplasms
HOTAIR	Stomach Neoplasms
HOTTIP	Stomach Neoplasms
HOXA11-AS	Stomach Neoplasms
HOXA-AS2	Stomach Neoplasms
LINC00152	Stomach Neoplasms
MALAT1	Stomach Neoplasms
MEG3	Stomach Neoplasms
NEAT1	Stomach Neoplasms
PVT1	Stomach Neoplasms
SNHG15	Stomach Neoplasms
SNHG5	Stomach Neoplasms
TDRG1	Stomach Neoplasms
TINCR	Stomach Neoplasms
TUG1	Stomach Neoplasms
XIST	Stomach Neoplasms
ZFAS1	Stomach Neoplasms
CDKN2B-AS1	Stroke
TDRG1	Testicular Neoplasms
CDKN2B-AS1	Thyroid Neoplasms
H19	Thyroid Neoplasms
MALAT1	Thyroid Neoplasms
PVT1	Thyroid Neoplasms
H19	Trophoblasts
GAS5	Urinary Bladder Neoplasms
H19	Urinary Bladder Neoplasms
HOTAIR	Urinary Bladder Neoplasms
HOXD-AS1	Urinary Bladder Neoplasms
MALAT1	Urinary Bladder Neoplasms
MEG3	Urinary Bladder Neoplasms
PVT1	Urinary Bladder Neoplasms
SNHG16	Urinary Bladder Neoplasms
TINCR	Urinary Bladder Neoplasms
TUG1	Urinary Bladder Neoplasms
XIST	Urinary Bladder Neoplasms
GAS5	Uterine Cervical Neoplasms
H19	Uterine Cervical Neoplasms
HOTAIR	Uterine Cervical Neoplasms
HOXA11-AS	Uterine Cervical Neoplasms
MALAT1	Uterine Cervical Neoplasms
MEG3	Uterine Cervical Neoplasms
PVT1	Uterine Cervical Neoplasms
ZNRD1-AS1	Uterine Cervical Neoplasms
