# Supplementary material for: A Novel Probability Model for LncRNA–Disease Association Prediction Based on the Naïve Bayesian Classifier
Source: Genes (Basel). 2018 Jul 8;9(7):345. doi: 10.3390/genes9070345 (PMC6071012; doi:10.3390/genes9070345)
Supplement: Supplementary file 1 [file genes-09-00345-s001.zip › Supplementary Table 4.xlsx]

## Sheet: Sheet1
ESR1	Abortion, Habitual
HLA-G	Abortion, Habitual
VEGFA	Abortion, Habitual
BCL2	Acquired Immunodeficiency Syndrome
MYC	Acquired Immunodeficiency Syndrome
THBS1	Acquired Immunodeficiency Syndrome
TMED2	Acquired Immunodeficiency Syndrome
CCND1	ACTH-Secreting Pituitary Adenoma
PPARG	ACTH-Secreting Pituitary Adenoma
BCL2	Acute Coronary Syndrome
BDNF	Acute Coronary Syndrome
COL3A1	Acute Coronary Syndrome
ESR1	Acute Coronary Syndrome
JAK2	Acute Coronary Syndrome
PPARG	Acute Coronary Syndrome
SELE	Acute Coronary Syndrome
THBS1	Acute Coronary Syndrome
UCP2	Acute Coronary Syndrome
VCAM1	Acute Coronary Syndrome
VEGFA	Acute Coronary Syndrome
BCL2	Acute Lung Injury
PLAU	Acute Lung Injury
PPARG	Acute Lung Injury
VEGFA	Acute Lung Injury
ABCC1	Adenocarcinoma
ACTA2	Adenocarcinoma
AGR2	Adenocarcinoma
BCL2	Adenocarcinoma
BDNF	Adenocarcinoma
BNIP3	Adenocarcinoma
CADM1	Adenocarcinoma
CBFB	Adenocarcinoma
CCNA2	Adenocarcinoma
CCND1	Adenocarcinoma
CCND2	Adenocarcinoma
CCND3	Adenocarcinoma
CDC25A	Adenocarcinoma
CDH2	Adenocarcinoma
CDK4	Adenocarcinoma
CDK5RAP3	Adenocarcinoma
CDKN1A	Adenocarcinoma
CDKN1B	Adenocarcinoma
CDKN1C	Adenocarcinoma
DAG1	Adenocarcinoma
DAP	Adenocarcinoma
DNMT1	Adenocarcinoma
DSP	Adenocarcinoma
E2F1	Adenocarcinoma
EGR1	Adenocarcinoma
ELK1	Adenocarcinoma
EP300	Adenocarcinoma
ESR1	Adenocarcinoma
FSCN1	Adenocarcinoma
HLA-G	Adenocarcinoma
HMGA1	Adenocarcinoma
HMGB1	Adenocarcinoma
ISYNA1	Adenocarcinoma
JAG1	Adenocarcinoma
KIT	Adenocarcinoma
KLF10	Adenocarcinoma
KRT7	Adenocarcinoma
MAT2A	Adenocarcinoma
MCL1	Adenocarcinoma
MET	Adenocarcinoma
MYC	Adenocarcinoma
MYCBP	Adenocarcinoma
NCL	Adenocarcinoma
NOTCH2	Adenocarcinoma
PGRMC1	Adenocarcinoma
PKM	Adenocarcinoma
PLAT	Adenocarcinoma
PLAU	Adenocarcinoma
PLK1	Adenocarcinoma
PLK2	Adenocarcinoma
PLXNB1	Adenocarcinoma
PPARG	Adenocarcinoma
RB1	Adenocarcinoma
RHOA	Adenocarcinoma
RRM1	Adenocarcinoma
SELE	Adenocarcinoma
SFPQ	Adenocarcinoma
SMARCB1	Adenocarcinoma
SOX4	Adenocarcinoma
SPARC	Adenocarcinoma
STMN1	Adenocarcinoma
TGFBR2	Adenocarcinoma
TGFBR3	Adenocarcinoma
THBS1	Adenocarcinoma
TIMP3	Adenocarcinoma
TNFRSF10B	Adenocarcinoma
TRAM1	Adenocarcinoma
TUSC2	Adenocarcinoma
UGT8	Adenocarcinoma
VCAM1	Adenocarcinoma
VEGFA	Adenocarcinoma
WNK1	Adenocarcinoma
WNT5A	Adenocarcinoma
YAP1	Adenocarcinoma
ZFP36L1	Adenocarcinoma
ABCC1	Adenoma
BCL2	Adenoma
CCND1	Adenoma
CCND3	Adenoma
CDC25A	Adenoma
CDK4	Adenoma
CDKN1A	Adenoma
CDKN1B	Adenoma
CDKN1C	Adenoma
COL1A2	Adenoma
DAP	Adenoma
DNMT3A	Adenoma
EDNRA	Adenoma
EIF2S1	Adenoma
EIF6	Adenoma
ESR1	Adenoma
FSCN1	Adenoma
HMGA1	Adenoma
JAG1	Adenoma
KIT	Adenoma
KLF5	Adenoma
KRT7	Adenoma
MCL1	Adenoma
MET	Adenoma
MYC	Adenoma
PLAU	Adenoma
PLK1	Adenoma
PPARG	Adenoma
RB1	Adenoma
TFRC	Adenoma
TGFBR2	Adenoma
THBS1	Adenoma
TIMP3	Adenoma
VEGFA	Adenoma
YAP1	Adenoma
CDKN1C	Adrenocortical Carcinoma
ESR1	Adrenocortical Carcinoma
GRN	Adrenocortical Carcinoma
JAG1	Adrenocortical Carcinoma
MET	Adrenocortical Carcinoma
PPARG	Adrenocortical Carcinoma
RB1	Adrenocortical Carcinoma
RRM1	Adrenocortical Carcinoma
SPARC	Adrenocortical Carcinoma
TGFBR2	Adrenocortical Carcinoma
THBS1	Adrenocortical Carcinoma
PPARG	Albuminuria
VEGFA	Albuminuria
BCL2	Alopecia
COL3A1	Alopecia
DSP	Alopecia
ABCC1	Alzheimer Disease
ADAM10	Alzheimer Disease
ATXN1	Alzheimer Disease
BCL2	Alzheimer Disease
BDNF	Alzheimer Disease
C1D	Alzheimer Disease
CCND1	Alzheimer Disease
CCND3	Alzheimer Disease
CDC42	Alzheimer Disease
CDH2	Alzheimer Disease
CDK4	Alzheimer Disease
CDKN1A	Alzheimer Disease
CDKN1B	Alzheimer Disease
CES1	Alzheimer Disease
CFL2	Alzheimer Disease
COL3A1	Alzheimer Disease
DDAH1	Alzheimer Disease
DMD	Alzheimer Disease
DNMT1	Alzheimer Disease
E2F1	Alzheimer Disease
EDNRA	Alzheimer Disease
EGR1	Alzheimer Disease
EIF2S1	Alzheimer Disease
EIF4A2	Alzheimer Disease
EMP1	Alzheimer Disease
EP300	Alzheimer Disease
ESR1	Alzheimer Disease
FAF1	Alzheimer Disease
GRN	Alzheimer Disease
HLA-G	Alzheimer Disease
HMGA1	Alzheimer Disease
HMGB1	Alzheimer Disease
ITPR1	Alzheimer Disease
JAG1	Alzheimer Disease
JAK2	Alzheimer Disease
KLF5	Alzheimer Disease
MAT2A	Alzheimer Disease
MEF2C	Alzheimer Disease
MET	Alzheimer Disease
MYC	Alzheimer Disease
MYO6	Alzheimer Disease
PGRMC1	Alzheimer Disease
PLAT	Alzheimer Disease
PLAU	Alzheimer Disease
PLK1	Alzheimer Disease
PLK2	Alzheimer Disease
PPARG	Alzheimer Disease
PPIF	Alzheimer Disease
PPP3CA	Alzheimer Disease
PRKAB1	Alzheimer Disease
RAD23B	Alzheimer Disease
RAN	Alzheimer Disease
RB1	Alzheimer Disease
RGS2	Alzheimer Disease
RHOA	Alzheimer Disease
SELE	Alzheimer Disease
SFPQ	Alzheimer Disease
SIGMAR1	Alzheimer Disease
SPARC	Alzheimer Disease
STMN1	Alzheimer Disease
TFRC	Alzheimer Disease
TGFBR2	Alzheimer Disease
TIMP3	Alzheimer Disease
UBE2S	Alzheimer Disease
VCAM1	Alzheimer Disease
VEGFA	Alzheimer Disease
WNK1	Alzheimer Disease
WNT5A	Alzheimer Disease
ABCC1	Amyloidosis
ADAM10	Amyloidosis
ATXN1	Amyloidosis
BCL2	Amyloidosis
BDNF	Amyloidosis
BNIP3	Amyloidosis
CDK4	Amyloidosis
DDAH1	Amyloidosis
DMD	Amyloidosis
DNMT1	Amyloidosis
E2F1	Amyloidosis
EDNRA	Amyloidosis
EGR1	Amyloidosis
ELK1	Amyloidosis
ESR1	Amyloidosis
FMOD	Amyloidosis
GRN	Amyloidosis
HMGB1	Amyloidosis
ITPR1	Amyloidosis
MYCBP	Amyloidosis
PGRMC1	Amyloidosis
PLAU	Amyloidosis
PLK1	Amyloidosis
PPARG	Amyloidosis
PPIF	Amyloidosis
TMEM59	Amyloidosis
UCP2	Amyloidosis
VCAM1	Amyloidosis
VEGFA	Amyloidosis
ZEB2	Amyloidosis
EGR1	Anemia, Sickle Cell
HLA-G	Anemia, Sickle Cell
MCL1	Anemia, Sickle Cell
SELE	Anemia, Sickle Cell
TFRC	Anemia, Sickle Cell
VCAM1	Anemia, Sickle Cell
VEGFA	Anemia, Sickle Cell
WNK1	Anemia, Sickle Cell
BDNF	Angina, Unstable
PLAU	Angina, Unstable
VEGFA	Angina, Unstable
BCL2	Anoxia
BNIP3	Anoxia
CCND1	Anoxia
EGR1	Anoxia
ESR1	Anoxia
HLA-G	Anoxia
HMGA1	Anoxia
JAK2	Anoxia
MYC	Anoxia
TGFBR2	Anoxia
THBS1	Anoxia
TNFRSF10B	Anoxia
UCP2	Anoxia
VCAM1	Anoxia
VEGFA	Anoxia
WNT5A	Anoxia
PLAT	Antiphospholipid Syndrome
CCND1	Anus Neoplasms
BCL2	Anxiety Disorders
BDNF	Anxiety Disorders
CCND1	Anxiety Disorders
DNMT1	Anxiety Disorders
EGR1	Anxiety Disorders
EP300	Anxiety Disorders
ESR1	Anxiety Disorders
KRT7	Anxiety Disorders
MCL1	Anxiety Disorders
RGS2	Anxiety Disorders
STMN1	Anxiety Disorders
COL1A2	Aortic Aneurysm, Abdominal
COL3A1	Aortic Aneurysm, Abdominal
EGR1	Aortic Aneurysm, Abdominal
EP300	Aortic Aneurysm, Abdominal
ESR1	Aortic Aneurysm, Abdominal
HLA-G	Aortic Aneurysm, Abdominal
PLAT	Aortic Aneurysm, Abdominal
PLAU	Aortic Aneurysm, Abdominal
PPARG	Aortic Aneurysm, Abdominal
TGFBR2	Aortic Aneurysm, Abdominal
TIMP3	Aortic Aneurysm, Abdominal
VCAM1	Aortic Aneurysm, Abdominal
VEGFA	Aortic Aneurysm, Abdominal
ACTA2	Aortic Aneurysm, Thoracic
COL3A1	Aortic Aneurysm, Thoracic
MAT2A	Aortic Aneurysm, Thoracic
TGFBR2	Aortic Aneurysm, Thoracic
TIMP3	Aortic Aneurysm, Thoracic
ACTA2	Aortic Valve Insufficiency
BCL2	Aortic Valve Insufficiency
CCND1	Aortic Valve Insufficiency
COL1A2	Aortic Valve Insufficiency
COL3A1	Aortic Valve Insufficiency
EGR1	Aortic Valve Insufficiency
ELK1	Aortic Valve Insufficiency
ESR1	Aortic Valve Insufficiency
MCL1	Aortic Valve Insufficiency
MET	Aortic Valve Insufficiency
MYC	Aortic Valve Insufficiency
NT5E	Aortic Valve Insufficiency
PPARG	Aortic Valve Insufficiency
RGS2	Aortic Valve Insufficiency
TGFBR2	Aortic Valve Insufficiency
VEGFA	Aortic Valve Insufficiency
WFS1	Aortic Valve Insufficiency
ZEB1	Aortic Valve Insufficiency
EDNRA	Aortic Valve Stenosis
ESR1	Aortic Valve Stenosis
PPARG	Aortic Valve Stenosis
BCL2	Arthritis
CDKN1A	Arthritis
ESR1	Arthritis
GRN	Arthritis
HMGB1	Arthritis
JAG1	Arthritis
JAK2	Arthritis
NAMPT	Arthritis
NOTCH2	Arthritis
PPARG	Arthritis
PPP3CA	Arthritis
SPRY2	Arthritis
THBS1	Arthritis
TIMP3	Arthritis
TSC22D3	Arthritis
VCAM1	Arthritis
VEGFA	Arthritis
WNK1	Arthritis
CCND1	Arthritis, Psoriatic
ESR1	Arthritis, Psoriatic
FADS2	Arthritis, Psoriatic
JAG1	Arthritis, Psoriatic
KRT7	Arthritis, Psoriatic
PLAT	Arthritis, Psoriatic
PPARG	Arthritis, Psoriatic
VEGFA	Arthritis, Psoriatic
WNK1	Arthritis, Psoriatic
ABCC1	Asthma
AGR2	Asthma
BCL2	Asthma
BDNF	Asthma
CDKN1A	Asthma
CDKN1B	Asthma
CDKN1C	Asthma
COL3A1	Asthma
DAG1	Asthma
DNMT1	Asthma
DTL	Asthma
EDNRA	Asthma
EGR1	Asthma
ESR1	Asthma
EZR	Asthma
FADS2	Asthma
HLA-G	Asthma
HMGB1	Asthma
ISYNA1	Asthma
ITPR1	Asthma
JAG1	Asthma
JAK2	Asthma
KIT	Asthma
MET	Asthma
PLAU	Asthma
PPARG	Asthma
RAN	Asthma
RGS2	Asthma
RHOA	Asthma
SELE	Asthma
SERBP1	Asthma
TGFBR2	Asthma
TGFBR3	Asthma
TIMP3	Asthma
TNFRSF10B	Asthma
TSC22D3	Asthma
VCAM1	Asthma
VEGFA	Asthma
WNK1	Asthma
ABCC1	Astrocytoma
ACTN1	Astrocytoma
AKAP12	Astrocytoma
BCL2	Astrocytoma
BDNF	Astrocytoma
CCND1	Astrocytoma
CDC42	Astrocytoma
CDK4	Astrocytoma
CDKN1A	Astrocytoma
CDKN1B	Astrocytoma
DNMT1	Astrocytoma
DNMT3A	Astrocytoma
EDNRA	Astrocytoma
EGR1	Astrocytoma
ELK1	Astrocytoma
ESR1	Astrocytoma
HLA-G	Astrocytoma
JAK2	Astrocytoma
MCL1	Astrocytoma
MET	Astrocytoma
MYC	Astrocytoma
NCL	Astrocytoma
NOTCH2	Astrocytoma
PLAT	Astrocytoma
PLAU	Astrocytoma
PTPN13	Astrocytoma
RGS2	Astrocytoma
RHOA	Astrocytoma
SOX4	Astrocytoma
SPARC	Astrocytoma
STMN1	Astrocytoma
THBS1	Astrocytoma
VCAM1	Astrocytoma
VEGFA	Astrocytoma
YAP1	Astrocytoma
ABCC1	Atherosclerosis
ADAM10	Atherosclerosis
BCL2	Atherosclerosis
C1QBP	Atherosclerosis
CCNA2	Atherosclerosis
CDC42	Atherosclerosis
CDKN1A	Atherosclerosis
CDKN1B	Atherosclerosis
CDKN1C	Atherosclerosis
CES1	Atherosclerosis
DAG1	Atherosclerosis
DAP	Atherosclerosis
DDAH1	Atherosclerosis
DMD	Atherosclerosis
DNMT1	Atherosclerosis
EDNRA	Atherosclerosis
EGR1	Atherosclerosis
ELK1	Atherosclerosis
ESR1	Atherosclerosis
FADS2	Atherosclerosis
FMOD	Atherosclerosis
GRN	Atherosclerosis
HMGA1	Atherosclerosis
HMGB1	Atherosclerosis
JAK2	Atherosclerosis
KIT	Atherosclerosis
KLF5	Atherosclerosis
MEF2C	Atherosclerosis
MYC	Atherosclerosis
NAMPT	Atherosclerosis
NT5E	Atherosclerosis
PLAT	Atherosclerosis
PLAU	Atherosclerosis
PPARG	Atherosclerosis
PPP3CA	Atherosclerosis
PRKAB1	Atherosclerosis
RB1	Atherosclerosis
RGS2	Atherosclerosis
RHOA	Atherosclerosis
SELE	Atherosclerosis
SPARC	Atherosclerosis
THBS1	Atherosclerosis
TIMP3	Atherosclerosis
TRAM1	Atherosclerosis
UCP2	Atherosclerosis
VCAM1	Atherosclerosis
VEGFA	Atherosclerosis
WNT5A	Atherosclerosis
ADAM10	Atrial Fibrillation
ATP2A2	Atrial Fibrillation
ESR1	Atrial Fibrillation
FAF1	Atrial Fibrillation
KIT	Atrial Fibrillation
SELE	Atrial Fibrillation
TIMP3	Atrial Fibrillation
VCAM1	Atrial Fibrillation
VEGFA	Atrial Fibrillation
BCL2	Autistic Disorder
BDNF	Autistic Disorder
CADM1	Autistic Disorder
DMD	Autistic Disorder
DNMT3A	Autistic Disorder
EP300	Autistic Disorder
ESR1	Autistic Disorder
HLA-G	Autistic Disorder
MEF2C	Autistic Disorder
MET	Autistic Disorder
NT5E	Autistic Disorder
RERE	Autistic Disorder
VEGFA	Autistic Disorder
WFS1	Autistic Disorder
ABCC1	Autoimmune Diseases
ADAM10	Autoimmune Diseases
BCL2	Autoimmune Diseases
CDKN1A	Autoimmune Diseases
DNMT1	Autoimmune Diseases
E2F2	Autoimmune Diseases
EDNRA	Autoimmune Diseases
EGR1	Autoimmune Diseases
ESR1	Autoimmune Diseases
GRN	Autoimmune Diseases
HLA-G	Autoimmune Diseases
HMGB1	Autoimmune Diseases
JAG1	Autoimmune Diseases
JAK2	Autoimmune Diseases
NT5E	Autoimmune Diseases
PPARG	Autoimmune Diseases
RERE	Autoimmune Diseases
SPARC	Autoimmune Diseases
TGFBR2	Autoimmune Diseases
TSC22D3	Autoimmune Diseases
VEGFA	Autoimmune Diseases
WFS1	Autoimmune Diseases
ZFP36L1	Autoimmune Diseases
BCL2	Azoospermia
DNMT1	Azoospermia
E2F1	Azoospermia
ESR1	Azoospermia
KIT	Azoospermia
RERE	Azoospermia
AGR2	Barrett Esophagus
AKAP12	Barrett Esophagus
BCL2	Barrett Esophagus
CCNA2	Barrett Esophagus
CCND1	Barrett Esophagus
ESR1	Barrett Esophagus
HMGB1	Barrett Esophagus
JAG1	Barrett Esophagus
MCL1	Barrett Esophagus
MYC	Barrett Esophagus
NOTCH2	Barrett Esophagus
PPARG	Barrett Esophagus
SPARC	Barrett Esophagus
VCAM1	Barrett Esophagus
VEGFA	Barrett Esophagus
BCL2	Behcet Syndrome
GEMIN2	Behcet Syndrome
HLA-G	Behcet Syndrome
JAK2	Behcet Syndrome
TGFBR3	Behcet Syndrome
VCAM1	Behcet Syndrome
VEGFA	Behcet Syndrome
DNMT1	Biliary Atresia
DNMT3A	Biliary Atresia
HMGB1	Biliary Atresia
JAG1	Biliary Atresia
PLAU	Biliary Atresia
SELE	Biliary Atresia
VEGFA	Biliary Atresia
ESR1	Biliary Tract Neoplasms
PPARG	Biliary Tract Neoplasms
RAD23B	Biliary Tract Neoplasms
VCAM1	Biliary Tract Neoplasms
VEGFA	Biliary Tract Neoplasms
CDK4	Bladder Neoplasms
CDKN1A	Bladder Neoplasms
CDKN1B	Bladder Neoplasms
CDKN1C	Bladder Neoplasms
COL1A2	Bladder Neoplasms
DAP	Bladder Neoplasms
DNMT1	Bladder Neoplasms
DNMT3A	Bladder Neoplasms
E2F1	Bladder Neoplasms
EDNRA	Bladder Neoplasms
EGR1	Bladder Neoplasms
ELK1	Bladder Neoplasms
EP300	Bladder Neoplasms
ESR1	Bladder Neoplasms
FSCN1	Bladder Neoplasms
GEMIN2	Bladder Neoplasms
GRN	Bladder Neoplasms
HLA-G	Bladder Neoplasms
HMGA1	Bladder Neoplasms
HMGB1	Bladder Neoplasms
ITPR1	Bladder Neoplasms
JAG1	Bladder Neoplasms
KLF5	Bladder Neoplasms
KRT7	Bladder Neoplasms
MCL1	Bladder Neoplasms
MET	Bladder Neoplasms
MYC	Bladder Neoplasms
NAMPT	Bladder Neoplasms
PLAU	Bladder Neoplasms
PLK1	Bladder Neoplasms
PPARG	Bladder Neoplasms
PTPN12	Bladder Neoplasms
RAD23B	Bladder Neoplasms
RB1	Bladder Neoplasms
RGS2	Bladder Neoplasms
RHOA	Bladder Neoplasms
SOX4	Bladder Neoplasms
SPARC	Bladder Neoplasms
STMN1	Bladder Neoplasms
TCEAL1	Bladder Neoplasms
TFRC	Bladder Neoplasms
TIMP3	Bladder Neoplasms
TNFRSF10B	Bladder Neoplasms
VEGFA	Bladder Neoplasms
WNT5A	Bladder Neoplasms
YAP1	Bladder Neoplasms
ZEB1	Bladder Neoplasms
ZEB2	Bladder Neoplasms
ABCC1	Bladder Neoplasms
ADAM10	Bladder Neoplasms
AGR2	Bladder Neoplasms
BCL2	Bladder Neoplasms
BTG2	Bladder Neoplasms
CADM1	Bladder Neoplasms
CCND1	Bladder Neoplasms
CCND3	Bladder Neoplasms
CDH2	Bladder Neoplasms
BCL2	Brain Ischemia
BDNF	Brain Ischemia
EGR1	Brain Ischemia
ESR1	Brain Ischemia
HMGB1	Brain Ischemia
JAK2	Brain Ischemia
PLAT	Brain Ischemia
PLAU	Brain Ischemia
PPARG	Brain Ischemia
RB1	Brain Ischemia
SELE	Brain Ischemia
UCP2	Brain Ischemia
VCAM1	Brain Ischemia
VEGFA	Brain Ischemia
WNK1	Brain Ischemia
ATXN1	Brain Neoplasms
BCL2	Brain Neoplasms
BDNF	Brain Neoplasms
CCND1	Brain Neoplasms
CCND2	Brain Neoplasms
CDK4	Brain Neoplasms
CDKN1A	Brain Neoplasms
CDKN1B	Brain Neoplasms
DAG1	Brain Neoplasms
DMD	Brain Neoplasms
E2F1	Brain Neoplasms
EGR1	Brain Neoplasms
ESR1	Brain Neoplasms
HLA-G	Brain Neoplasms
HMGB1	Brain Neoplasms
JAG1	Brain Neoplasms
JAK2	Brain Neoplasms
KIT	Brain Neoplasms
MCL1	Brain Neoplasms
MET	Brain Neoplasms
MYC	Brain Neoplasms
NOTCH2	Brain Neoplasms
PKM	Brain Neoplasms
PLAU	Brain Neoplasms
PPARG	Brain Neoplasms
RAD23B	Brain Neoplasms
RB1	Brain Neoplasms
SMARCB1	Brain Neoplasms
SOX4	Brain Neoplasms
SPARC	Brain Neoplasms
TFRC	Brain Neoplasms
TNFRSF10B	Brain Neoplasms
VEGFA	Brain Neoplasms
WNK1	Brain Neoplasms
WNT5A	Brain Neoplasms
YAP1	Brain Neoplasms
ZEB1	Brain Neoplasms
ABCC1	Breast Neoplasms
ACTN1	Breast Neoplasms
ADAM10	Breast Neoplasms
AGR2	Breast Neoplasms
AKAP12	Breast Neoplasms
BCL2	Breast Neoplasms
BCL7A	Breast Neoplasms
BDNF	Breast Neoplasms
BNIP3	Breast Neoplasms
BTG2	Breast Neoplasms
C1QBP	Breast Neoplasms
CADM1	Breast Neoplasms
CBFB	Breast Neoplasms
CCNA2	Breast Neoplasms
CCND1	Breast Neoplasms
CCND2	Breast Neoplasms
CCND3	Breast Neoplasms
CDC25A	Breast Neoplasms
CDC42	Breast Neoplasms
CDH2	Breast Neoplasms
CDK4	Breast Neoplasms
CDKN1A	Breast Neoplasms
CDKN1B	Breast Neoplasms
CDKN1C	Breast Neoplasms
CFL2	Breast Neoplasms
DAG1	Breast Neoplasms
DAP	Breast Neoplasms
DNMT1	Breast Neoplasms
DNMT3A	Breast Neoplasms
DSP	Breast Neoplasms
E2F1	Breast Neoplasms
E2F2	Breast Neoplasms
EDNRA	Breast Neoplasms
EGR1	Breast Neoplasms
EIF4A2	Breast Neoplasms
ELK1	Breast Neoplasms
EMP1	Breast Neoplasms
EP300	Breast Neoplasms
ESR1	Breast Neoplasms
EZR	Breast Neoplasms
FAF1	Breast Neoplasms
FSCN1	Breast Neoplasms
G3BP1	Breast Neoplasms
GEMIN2	Breast Neoplasms
GRN	Breast Neoplasms
HLA-G	Breast Neoplasms
HMGA1	Breast Neoplasms
HMGB1	Breast Neoplasms
HNRNPK	Breast Neoplasms
ISYNA1	Breast Neoplasms
ITPR1	Breast Neoplasms
JAG1	Breast Neoplasms
JAK2	Breast Neoplasms
KIT	Breast Neoplasms
KLF10	Breast Neoplasms
KLF5	Breast Neoplasms
KRT7	Breast Neoplasms
MAP3K9	Breast Neoplasms
MCL1	Breast Neoplasms
MEIS1	Breast Neoplasms
MET	Breast Neoplasms
MYC	Breast Neoplasms
NAMPT	Breast Neoplasms
NCL	Breast Neoplasms
NOTCH2	Breast Neoplasms
NT5E	Breast Neoplasms
PGRMC1	Breast Neoplasms
PKM	Breast Neoplasms
PLAT	Breast Neoplasms
PLAU	Breast Neoplasms
PLK1	Breast Neoplasms
PLXNB1	Breast Neoplasms
PPARG	Breast Neoplasms
PPIF	Breast Neoplasms
PPP3CA	Breast Neoplasms
PRKAB1	Breast Neoplasms
PTPN12	Breast Neoplasms
PTPN13	Breast Neoplasms
PTPRO	Breast Neoplasms
RAB11FIP1	Breast Neoplasms
RAD23B	Breast Neoplasms
RAN	Breast Neoplasms
RASD1	Breast Neoplasms
RB1	Breast Neoplasms
RGS2	Breast Neoplasms
RHOA	Breast Neoplasms
RHOB	Breast Neoplasms
RRM1	Breast Neoplasms
SELE	Breast Neoplasms
SIGMAR1	Breast Neoplasms
SOX4	Breast Neoplasms
SPARC	Breast Neoplasms
SPRY2	Breast Neoplasms
STMN1	Breast Neoplasms
TCEAL1	Breast Neoplasms
TFRC	Breast Neoplasms
TGFBR2	Breast Neoplasms
TGFBR3	Breast Neoplasms
THBS1	Breast Neoplasms
TIMP3	Breast Neoplasms
TNFRSF10B	Breast Neoplasms
TPM1	Breast Neoplasms
TRAM1	Breast Neoplasms
TUSC2	Breast Neoplasms
TWF1	Breast Neoplasms
UBE2S	Breast Neoplasms
UCP2	Breast Neoplasms
UGT8	Breast Neoplasms
VCAM1	Breast Neoplasms
VEGFA	Breast Neoplasms
WNK1	Breast Neoplasms
WNT5A	Breast Neoplasms
YAP1	Breast Neoplasms
ZEB1	Breast Neoplasms
ZEB2	Breast Neoplasms
ZFP36L1	Breast Neoplasms
BCL2	Burkitt Lymphoma
BCL7A	Burkitt Lymphoma
BDNF	Burkitt Lymphoma
CCND1	Burkitt Lymphoma
CCND2	Burkitt Lymphoma
CCND3	Burkitt Lymphoma
CDKN1A	Burkitt Lymphoma
CDKN1B	Burkitt Lymphoma
DAP	Burkitt Lymphoma
DNMT1	Burkitt Lymphoma
E2F1	Burkitt Lymphoma
EGR1	Burkitt Lymphoma
EP300	Burkitt Lymphoma
HMGA1	Burkitt Lymphoma
HNRNPK	Burkitt Lymphoma
KIT	Burkitt Lymphoma
MCL1	Burkitt Lymphoma
MET	Burkitt Lymphoma
MYC	Burkitt Lymphoma
NOTCH2	Burkitt Lymphoma
PLK1	Burkitt Lymphoma
PLK2	Burkitt Lymphoma
RHOA	Burkitt Lymphoma
TFRC	Burkitt Lymphoma
TGFBR2	Burkitt Lymphoma
VEGFA	Burkitt Lymphoma
DAP	Carcinoma, Ehrlich Tumor
RB1	Carcinoma, Ehrlich Tumor
VEGFA	Carcinoma, Ehrlich Tumor
ABCC1	Carcinoma, Endometrioid
ACTN1	Carcinoma, Endometrioid
BCL2	Carcinoma, Endometrioid
DNMT1	Carcinoma, Endometrioid
ESR1	Carcinoma, Endometrioid
EZR	Carcinoma, Endometrioid
KIT	Carcinoma, Endometrioid
SMARCB1	Carcinoma, Endometrioid
SPARC	Carcinoma, Endometrioid
ZEB1	Carcinoma, Endometrioid
BCL2	Carcinoma, Neuroendocrine
CDKN1A	Carcinoma, Neuroendocrine
CDKN1B	Carcinoma, Neuroendocrine
KIT	Carcinoma, Neuroendocrine
PLAU	Carcinoma, Neuroendocrine
RB1	Carcinoma, Neuroendocrine
TRAM1	Carcinoma, Neuroendocrine
BCL2	Carcinoma, Small Cell
CCND1	Carcinoma, Small Cell
CDKN1B	Carcinoma, Small Cell
KIT	Carcinoma, Small Cell
PPARG	Carcinoma, Small Cell
SMARCB1	Carcinoma, Small Cell
TGFBR2	Carcinoma, Small Cell
ACTA2	Cardiomegaly
ATP2A2	Cardiomegaly
CCND2	Cardiomegaly
CDKN1C	Cardiomegaly
DMD	Cardiomegaly
EP300	Cardiomegaly
MYC	Cardiomegaly
PLAU	Cardiomegaly
TGFBR2	Cardiomegaly
TPM1	Cardiomegaly
UCP2	Cardiomegaly
VCAM1	Cardiomegaly
ACTA2	Cardiomyopathies
ATP2A2	Cardiomyopathies
C1D	Cardiomyopathies
CCNA2	Cardiomyopathies
CDKN1C	Cardiomyopathies
CFL2	Cardiomyopathies
COL3A1	Cardiomyopathies
DAG1	Cardiomyopathies
DMD	Cardiomyopathies
DSP	Cardiomyopathies
EDNRA	Cardiomyopathies
GYS1	Cardiomyopathies
HMGB1	Cardiomyopathies
MEF2C	Cardiomyopathies
NAMPT	Cardiomyopathies
PLAT	Cardiomyopathies
PPARG	Cardiomyopathies
PPP3CA	Cardiomyopathies
PRKAB1	Cardiomyopathies
RERE	Cardiomyopathies
RGS2	Cardiomyopathies
TPM1	Cardiomyopathies
VEGFA	Cardiomyopathies
WFS1	Cardiomyopathies
CDH2	Cardiomyopathy, Dilated
CDKN1B	Cardiomyopathy, Dilated
DAG1	Cardiomyopathy, Dilated
DMD	Cardiomyopathy, Dilated
DSP	Cardiomyopathy, Dilated
EDNRA	Cardiomyopathy, Dilated
ESR1	Cardiomyopathy, Dilated
HLA-G	Cardiomyopathy, Dilated
NAMPT	Cardiomyopathy, Dilated
PPARG	Cardiomyopathy, Dilated
TIMP3	Cardiomyopathy, Dilated
TPM1	Cardiomyopathy, Dilated
TPM2	Cardiomyopathy, Dilated
VEGFA	Cardiomyopathy, Dilated
BDNF	Cardiovascular Diseases
CCND1	Cardiovascular Diseases
COL1A2	Cardiovascular Diseases
DDAH1	Cardiovascular Diseases
DSP	Cardiovascular Diseases
EDNRA	Cardiovascular Diseases
ESR1	Cardiovascular Diseases
FADS2	Cardiovascular Diseases
KLF5	Cardiovascular Diseases
MEF2C	Cardiovascular Diseases
NAMPT	Cardiovascular Diseases
NPR3	Cardiovascular Diseases
PLAT	Cardiovascular Diseases
PLAU	Cardiovascular Diseases
PPARG	Cardiovascular Diseases
PPIF	Cardiovascular Diseases
RGS2	Cardiovascular Diseases
RHOA	Cardiovascular Diseases
SELE	Cardiovascular Diseases
SPRY2	Cardiovascular Diseases
TGFBR2	Cardiovascular Diseases
THBS1	Cardiovascular Diseases
TNFRSF10B	Cardiovascular Diseases
TSC22D3	Cardiovascular Diseases
UCP2	Cardiovascular Diseases
VCAM1	Cardiovascular Diseases
VEGFA	Cardiovascular Diseases
WNK1	Cardiovascular Diseases
PLAU	Carotid Artery Diseases
PPARG	Carotid Artery Diseases
SELE	Carotid Artery Diseases
TIMP3	Carotid Artery Diseases
BCL2	Cataract
BDNF	Cataract
DAG1	Cataract
EP300	Cataract
ESR1	Cataract
JAG1	Cataract
RB1	Cataract
BTG2	Cerebellar Neoplasms
ABCC1	Cerebral Hemorrhage
AKAP12	Cerebral Hemorrhage
BCL2	Cerebral Hemorrhage
DAG1	Cerebral Hemorrhage
ESR1	Cerebral Hemorrhage
JAK2	Cerebral Hemorrhage
PLAT	Cerebral Hemorrhage
PLAU	Cerebral Hemorrhage
VEGFA	Cerebral Hemorrhage
ADAM10	Cerebral Infarction
BCL2	Cerebral Infarction
BDNF	Cerebral Infarction
CDC42	Cerebral Infarction
CDK4	Cerebral Infarction
EMP1	Cerebral Infarction
ESR1	Cerebral Infarction
GRN	Cerebral Infarction
HMGB1	Cerebral Infarction
ISYNA1	Cerebral Infarction
NAMPT	Cerebral Infarction
PLAT	Cerebral Infarction
PLAU	Cerebral Infarction
PPARG	Cerebral Infarction
TGFBR2	Cerebral Infarction
VEGFA	Cerebral Infarction
BCL2	Cerebral Ischemia
BDNF	Cerebral Ischemia
EMP1	Cerebral Ischemia
GRN	Cerebral Ischemia
HMGB1	Cerebral Ischemia
ISYNA1	Cerebral Ischemia
JAK2	Cerebral Ischemia
NAMPT	Cerebral Ischemia
PLAT	Cerebral Ischemia
PPARG	Cerebral Ischemia
TGFBR2	Cerebral Ischemia
TIMP3	Cerebral Ischemia
VEGFA	Cerebral Ischemia
BCL2	Cervical Intraepithelial Neoplasia
CADM1	Cervical Intraepithelial Neoplasia
CDKN1A	Cervical Intraepithelial Neoplasia
DNMT1	Cervical Intraepithelial Neoplasia
ESR1	Cervical Intraepithelial Neoplasia
EZR	Cervical Intraepithelial Neoplasia
HLA-G	Cervical Intraepithelial Neoplasia
HMGB1	Cervical Intraepithelial Neoplasia
MET	Cervical Intraepithelial Neoplasia
MYC	Cervical Intraepithelial Neoplasia
RAN	Cervical Intraepithelial Neoplasia
THBS1	Cervical Intraepithelial Neoplasia
TUSC2	Cervical Intraepithelial Neoplasia
VEGFA	Cervical Intraepithelial Neoplasia
ABCC1	Cholangiocarcinoma
BCL2	Cholangiocarcinoma
CCND1	Cholangiocarcinoma
CDK4	Cholangiocarcinoma
CDKN1B	Cholangiocarcinoma
DNMT1	Cholangiocarcinoma
ESR1	Cholangiocarcinoma
FSCN1	Cholangiocarcinoma
GRN	Cholangiocarcinoma
HMGB1	Cholangiocarcinoma
KIT	Cholangiocarcinoma
MCL1	Cholangiocarcinoma
MET	Cholangiocarcinoma
MYC	Cholangiocarcinoma
PPARG	Cholangiocarcinoma
TGFBR2	Cholangiocarcinoma
TIMP3	Cholangiocarcinoma
TPM1	Cholangiocarcinoma
VEGFA	Cholangiocarcinoma
YAP1	Cholangiocarcinoma
ZEB1	Cholangiocarcinoma
CDKN1A	Cholesteatoma
HMGB1	Cholesteatoma
VEGFA	Cholesteatoma
BDNF	Cocaine-Related Disorders
CES1	Cocaine-Related Disorders
EGR1	Cocaine-Related Disorders
SIGMAR1	Cocaine-Related Disorders
BCL2	Colitis
EZR	Colitis
GRN	Colitis
HMGB1	Colitis
KLF5	Colitis
NAMPT	Colitis
NPR3	Colitis
NT5E	Colitis
PKM	Colitis
PPARG	Colitis
PRKAB1	Colitis
SELE	Colitis
TFRC	Colitis
TGFBR2	Colitis
TIMP3	Colitis
VCAM1	Colitis
VEGFA	Colitis
WNK1	Colitis
ABCC1	Colon Neoplasms
BCL2	Colon Neoplasms
BDNF	Colon Neoplasms
BNIP3	Colon Neoplasms
CCNA2	Colon Neoplasms
CCND1	Colon Neoplasms
CDC25A	Colon Neoplasms
CDC42	Colon Neoplasms
CDH2	Colon Neoplasms
CDK4	Colon Neoplasms
CDK5RAP3	Colon Neoplasms
CDKN1A	Colon Neoplasms
CDKN1B	Colon Neoplasms
CDKN1C	Colon Neoplasms
CLIC1	Colon Neoplasms
DAG1	Colon Neoplasms
DNMT1	Colon Neoplasms
DSP	Colon Neoplasms
DTL	Colon Neoplasms
E2F1	Colon Neoplasms
EGR1	Colon Neoplasms
EIF2S1	Colon Neoplasms
ELK1	Colon Neoplasms
EP300	Colon Neoplasms
ESR1	Colon Neoplasms
EZR	Colon Neoplasms
FSCN1	Colon Neoplasms
GEMIN2	Colon Neoplasms
HLA-G	Colon Neoplasms
HMGA1	Colon Neoplasms
HMGB1	Colon Neoplasms
ISYNA1	Colon Neoplasms
JAG1	Colon Neoplasms
JAK2	Colon Neoplasms
KIT	Colon Neoplasms
KLF5	Colon Neoplasms
MAT2A	Colon Neoplasms
MCL1	Colon Neoplasms
MET	Colon Neoplasms
MYC	Colon Neoplasms
MYCBP	Colon Neoplasms
NAA40	Colon Neoplasms
NCL	Colon Neoplasms
NOTCH2	Colon Neoplasms
NT5E	Colon Neoplasms
PKM	Colon Neoplasms
PLAT	Colon Neoplasms
PLAU	Colon Neoplasms
PLK1	Colon Neoplasms
PPARG	Colon Neoplasms
PRKAB1	Colon Neoplasms
PRPF40A	Colon Neoplasms
PTPN12	Colon Neoplasms
PTPN13	Colon Neoplasms
RAN	Colon Neoplasms
RB1	Colon Neoplasms
RHOA	Colon Neoplasms
RRM1	Colon Neoplasms
SELE	Colon Neoplasms
SFPQ	Colon Neoplasms
SOX4	Colon Neoplasms
SPARC	Colon Neoplasms
SPRY2	Colon Neoplasms
TFRC	Colon Neoplasms
TGFBR2	Colon Neoplasms
TGFBR3	Colon Neoplasms
THBS1	Colon Neoplasms
TIMP3	Colon Neoplasms
TMED2	Colon Neoplasms
TNFRSF10B	Colon Neoplasms
TPM2	Colon Neoplasms
UCP2	Colon Neoplasms
VCAM1	Colon Neoplasms
VEGFA	Colon Neoplasms
WNT5A	Colon Neoplasms
YAP1	Colon Neoplasms
ZEB1	Colon Neoplasms
ZEB2	Colon Neoplasms
ABCC1	Colonic Neoplasms
ACTA2	Colonic Neoplasms
ADAM10	Colonic Neoplasms
ATP2A2	Colonic Neoplasms
BCL2	Colonic Neoplasms
CCND1	Colonic Neoplasms
CCND2	Colonic Neoplasms
CDH2	Colonic Neoplasms
CDK5RAP3	Colonic Neoplasms
CDKN1A	Colonic Neoplasms
CLIC1	Colonic Neoplasms
DAG1	Colonic Neoplasms
DNMT1	Colonic Neoplasms
DNMT3A	Colonic Neoplasms
E2F1	Colonic Neoplasms
EGR1	Colonic Neoplasms
ESR1	Colonic Neoplasms
EZR	Colonic Neoplasms
FSCN1	Colonic Neoplasms
HLA-G	Colonic Neoplasms
HMGB1	Colonic Neoplasms
JAK2	Colonic Neoplasms
KIT	Colonic Neoplasms
MAT2A	Colonic Neoplasms
MEIS1	Colonic Neoplasms
MET	Colonic Neoplasms
MYC	Colonic Neoplasms
PKM	Colonic Neoplasms
PLAU	Colonic Neoplasms
PLK1	Colonic Neoplasms
PPARG	Colonic Neoplasms
PRKAB1	Colonic Neoplasms
RHOA	Colonic Neoplasms
SELE	Colonic Neoplasms
SPARC	Colonic Neoplasms
TGFBR2	Colonic Neoplasms
TNFRSF10B	Colonic Neoplasms
UCP2	Colonic Neoplasms
VEGFA	Colonic Neoplasms
WNK1	Colonic Neoplasms
WNT5A	Colonic Neoplasms
ZEB1	Colonic Neoplasms
ABCC1	Colorectal Neoplasms
ADAM10	Colorectal Neoplasms
BCL2	Colorectal Neoplasms
BNIP3	Colorectal Neoplasms
CBFB	Colorectal Neoplasms
CCNA2	Colorectal Neoplasms
CCND1	Colorectal Neoplasms
CCND2	Colorectal Neoplasms
CDC42	Colorectal Neoplasms
CDK4	Colorectal Neoplasms
CDKN1A	Colorectal Neoplasms
CDKN1B	Colorectal Neoplasms
CLIC1	Colorectal Neoplasms
COL1A2	Colorectal Neoplasms
DNMT1	Colorectal Neoplasms
DNMT3A	Colorectal Neoplasms
EP300	Colorectal Neoplasms
ESR1	Colorectal Neoplasms
EZR	Colorectal Neoplasms
FADS2	Colorectal Neoplasms
HLA-G	Colorectal Neoplasms
HMGB1	Colorectal Neoplasms
JAG1	Colorectal Neoplasms
KLF5	Colorectal Neoplasms
MCL1	Colorectal Neoplasms
MET	Colorectal Neoplasms
MYC	Colorectal Neoplasms
NAMPT	Colorectal Neoplasms
NT5E	Colorectal Neoplasms
PKM	Colorectal Neoplasms
PLAU	Colorectal Neoplasms
PLK1	Colorectal Neoplasms
PPARG	Colorectal Neoplasms
PTPN13	Colorectal Neoplasms
RAD23B	Colorectal Neoplasms
RB1	Colorectal Neoplasms
RHOA	Colorectal Neoplasms
SELE	Colorectal Neoplasms
SOX4	Colorectal Neoplasms
SPARC	Colorectal Neoplasms
STMN1	Colorectal Neoplasms
TFRC	Colorectal Neoplasms
TGFBR2	Colorectal Neoplasms
THBS1	Colorectal Neoplasms
TIMP3	Colorectal Neoplasms
TNFRSF10B	Colorectal Neoplasms
VEGFA	Colorectal Neoplasms
ZEB1	Colorectal Neoplasms
ACTA2	Coronary Artery Disease
ADAM10	Coronary Artery Disease
BCL2	Coronary Artery Disease
BDNF	Coronary Artery Disease
CCND1	Coronary Artery Disease
CDH2	Coronary Artery Disease
CDKN1B	Coronary Artery Disease
CES1	Coronary Artery Disease
COL3A1	Coronary Artery Disease
DDAH1	Coronary Artery Disease
EDNRA	Coronary Artery Disease
EGR1	Coronary Artery Disease
ESR1	Coronary Artery Disease
FADS2	Coronary Artery Disease
G3BP1	Coronary Artery Disease
GPD1L	Coronary Artery Disease
HMGA1	Coronary Artery Disease
ISYNA1	Coronary Artery Disease
KLF5	Coronary Artery Disease
NAMPT	Coronary Artery Disease
PLAT	Coronary Artery Disease
PPARG	Coronary Artery Disease
RB1	Coronary Artery Disease
RERE	Coronary Artery Disease
SELE	Coronary Artery Disease
TGFBR2	Coronary Artery Disease
THBS1	Coronary Artery Disease
UCP2	Coronary Artery Disease
VCAM1	Coronary Artery Disease
VEGFA	Coronary Artery Disease
AGR2	Crohn Disease
BCL2	Crohn Disease
CADM1	Crohn Disease
CCND1	Crohn Disease
DAG1	Crohn Disease
DNMT3A	Crohn Disease
EGR1	Crohn Disease
EP300	Crohn Disease
FADS2	Crohn Disease
FAF1	Crohn Disease
HLA-G	Crohn Disease
HMGB1	Crohn Disease
JAK2	Crohn Disease
NT5E	Crohn Disease
PKM	Crohn Disease
PPARG	Crohn Disease
RHOA	Crohn Disease
TGFBR2	Crohn Disease
TIMP3	Crohn Disease
UCP2	Crohn Disease
VEGFA	Crohn Disease
WNK1	Crohn Disease
ATXN1	Dementia
BCL2	Dementia
BDNF	Dementia
CDKN1A	Dementia
DNMT1	Dementia
E2F1	Dementia
ESR1	Dementia
GRN	Dementia
MEF2C	Dementia
PPARG	Dementia
SELE	Dementia
SFPQ	Dementia
SIGMAR1	Dementia
THBS1	Dementia
VCAM1	Dementia
VEGFA	Dementia
WFS1	Dementia
WNK1	Dementia
PPARG	Demyelinating Diseases
BCL2	Dermatitis, Atopic
BDNF	Dermatitis, Atopic
CDKN1A	Dermatitis, Atopic
DNMT1	Dermatitis, Atopic
NOTCH2	Dermatitis, Atopic
PLAU	Dermatitis, Atopic
PPARG	Dermatitis, Atopic
SELE	Dermatitis, Atopic
VCAM1	Dermatitis, Atopic
VEGFA	Dermatitis, Atopic
ABCC1	Diabetes Mellitus
ADAM10	Diabetes Mellitus
ATP2A2	Diabetes Mellitus
BCL2	Diabetes Mellitus
BDNF	Diabetes Mellitus
CDK4	Diabetes Mellitus
CDKN1A	Diabetes Mellitus
CDKN1B	Diabetes Mellitus
CDKN1C	Diabetes Mellitus
DMD	Diabetes Mellitus
EDNRA	Diabetes Mellitus
EGR1	Diabetes Mellitus
EIF2S1	Diabetes Mellitus
ESR1	Diabetes Mellitus
EZR	Diabetes Mellitus
FAF1	Diabetes Mellitus
HMGA1	Diabetes Mellitus
HMGB1	Diabetes Mellitus
ISYNA1	Diabetes Mellitus
ITPR1	Diabetes Mellitus
JAG1	Diabetes Mellitus
MCL1	Diabetes Mellitus
MYC	Diabetes Mellitus
NAMPT	Diabetes Mellitus
NOTCH2	Diabetes Mellitus
PLXNB1	Diabetes Mellitus
PPARG	Diabetes Mellitus
PPIF	Diabetes Mellitus
PRKAB1	Diabetes Mellitus
RAN	Diabetes Mellitus
RASD1	Diabetes Mellitus
SELE	Diabetes Mellitus
SPARC	Diabetes Mellitus
THBS1	Diabetes Mellitus
TIMP3	Diabetes Mellitus
TUSC2	Diabetes Mellitus
UCP2	Diabetes Mellitus
VCAM1	Diabetes Mellitus
VEGFA	Diabetes Mellitus
WFS1	Diabetes Mellitus
WNK1	Diabetes Mellitus
ZEB1	Diabetes Mellitus
BDNF	Diabetic Retinopathy
EP300	Diabetic Retinopathy
JAG1	Diabetic Retinopathy
PPARG	Diabetic Retinopathy
SELE	Diabetic Retinopathy
SPARC	Diabetic Retinopathy
THBS1	Diabetic Retinopathy
TIMP3	Diabetic Retinopathy
UCP2	Diabetic Retinopathy
VCAM1	Diabetic Retinopathy
VEGFA	Diabetic Retinopathy
BCL2	Down Syndrome
BDNF	Down Syndrome
CCND1	Down Syndrome
CDKN1A	Down Syndrome
CDKN1B	Down Syndrome
CDKN1C	Down Syndrome
E2F1	Down Syndrome
ESR1	Down Syndrome
FSCN1	Down Syndrome
JAK2	Down Syndrome
KIT	Down Syndrome
STMN1	Down Syndrome
VEGFA	Down Syndrome
WNK1	Down Syndrome
CES1	Drug-Induced Liver Injury
DAG1	Dyslipidemias
ESR1	Dyslipidemias
FADS2	Dyslipidemias
GRN	Dyslipidemias
PLAT	Dyslipidemias
PPARG	Dyslipidemias
SPARC	Dyslipidemias
THBS1	Dyslipidemias
VCAM1	Dyslipidemias
CDKN1C	Eclampsia
DAP	Eclampsia
DDAH1	Eclampsia
HLA-G	Eclampsia
HMGB1	Eclampsia
TIMP3	Eclampsia
VEGFA	Eclampsia
WNK1	Eclampsia
ADAM10	Eczema
BCL2	Eczema
BDNF	Eczema
FADS2	Eczema
NOTCH2	Eczema
PPARG	Eczema
SELE	Eczema
VCAM1	Eczema
VEGFA	Eczema
COL3A1	Endomyocardial Fibrosis
BDNF	Eosinophilic Esophagitis
VCAM1	Eosinophilic Esophagitis
JAK2	Ependymoma
KIT	Ependymoma
NCL	Ependymoma
SMARCB1	Ependymoma
SOX4	Ependymoma
STMN1	Ependymoma
VEGFA	Ependymoma
YAP1	Ependymoma
ZEB1	Ependymoma
ABCC1	Esophageal Neoplasms
AKAP12	Esophageal Neoplasms
BCL2	Esophageal Neoplasms
BNIP3	Esophageal Neoplasms
CCND1	Esophageal Neoplasms
CDC42	Esophageal Neoplasms
CDH2	Esophageal Neoplasms
CDKN1A	Esophageal Neoplasms
CDKN1B	Esophageal Neoplasms
CDKN1C	Esophageal Neoplasms
DAP	Esophageal Neoplasms
DNMT1	Esophageal Neoplasms
DTL	Esophageal Neoplasms
E2F1	Esophageal Neoplasms
EGR1	Esophageal Neoplasms
ELK1	Esophageal Neoplasms
EMP1	Esophageal Neoplasms
EZR	Esophageal Neoplasms
FSCN1	Esophageal Neoplasms
KLF5	Esophageal Neoplasms
KRT7	Esophageal Neoplasms
MET	Esophageal Neoplasms
MYC	Esophageal Neoplasms
PLAU	Esophageal Neoplasms
PLK1	Esophageal Neoplasms
PPARG	Esophageal Neoplasms
PTPN13	Esophageal Neoplasms
RAD23B	Esophageal Neoplasms
RB1	Esophageal Neoplasms
TGFBR2	Esophageal Neoplasms
TNFRSF10B	Esophageal Neoplasms
TPM1	Esophageal Neoplasms
TPM2	Esophageal Neoplasms
UBE2S	Esophageal Neoplasms
VEGFA	Esophageal Neoplasms
WNK1	Esophageal Neoplasms
YAP1	Esophageal Neoplasms
DAG1	Eye Abnormalities
JAG1	Eye Abnormalities
RPS7	Eye Abnormalities
TGFBR2	Eye Abnormalities
BDNF	Fatty Liver
CCND1	Fatty Liver
COL3A1	Fatty Liver
DNMT1	Fatty Liver
EGR1	Fatty Liver
EIF2S1	Fatty Liver
FADS2	Fatty Liver
GPD1L	Fatty Liver
HMGB1	Fatty Liver
MET	Fatty Liver
MYC	Fatty Liver
NAMPT	Fatty Liver
PPARG	Fatty Liver
PRKAB1	Fatty Liver
SELE	Fatty Liver
TFRC	Fatty Liver
UCP2	Fatty Liver
VEGFA	Fatty Liver
PPARG	Fatty Liver, Alcoholic
AKAP12	Fibrosarcoma
BCL2	Fibrosarcoma
CCND1	Fibrosarcoma
CDKN1A	Fibrosarcoma
E2F1	Fibrosarcoma
EGR1	Fibrosarcoma
ELK1	Fibrosarcoma
MET	Fibrosarcoma
PLAT	Fibrosarcoma
PLAU	Fibrosarcoma
SMARCB1	Fibrosarcoma
SPRY2	Fibrosarcoma
THBS1	Fibrosarcoma
VEGFA	Fibrosarcoma
WNK1	Fibrosarcoma
CCNA2	Fibrosis
CCND1	Fibrosis
CCND2	Fibrosis
CDC42	Fibrosis
CDK4	Fibrosis
CDKN1A	Fibrosis
COL1A2	Fibrosis
COL3A1	Fibrosis
EGR1	Fibrosis
RHOA	Fibrosis
SPARC	Fibrosis
TGFBR2	Fibrosis
THBS1	Fibrosis
VEGFA	Fibrosis
BCL2	Focal Epithelial Hyperplasia
ADAM10	Fragile X Syndrome
BDNF	Fragile X Syndrome
DMD	Fragile X Syndrome
BCL2	Gastritis, Atrophic
DNMT1	Gastritis, Atrophic
GRN	Gastritis, Atrophic
VEGFA	Gastritis, Atrophic
CCNA2	Giant Cell Tumors
CCND1	Giant Cell Tumors
MET	Giant Cell Tumors
VEGFA	Giant Cell Tumors
ABCC1	Glioblastoma
ADAM10	Glioblastoma
BCL2	Glioblastoma
BDNF	Glioblastoma
BNIP3	Glioblastoma
BTG2	Glioblastoma
CCNA2	Glioblastoma
CCND1	Glioblastoma
CCND2	Glioblastoma
CCND3	Glioblastoma
CDC42	Glioblastoma
CDH2	Glioblastoma
CDK4	Glioblastoma
CDKN1A	Glioblastoma
CDKN1B	Glioblastoma
CDKN1C	Glioblastoma
DNMT1	Glioblastoma
DNMT3A	Glioblastoma
E2F1	Glioblastoma
EDNRA	Glioblastoma
EGR1	Glioblastoma
ELK1	Glioblastoma
EP300	Glioblastoma
ESR1	Glioblastoma
EZR	Glioblastoma
GRN	Glioblastoma
HLA-G	Glioblastoma
HMGA1	Glioblastoma
HMGB1	Glioblastoma
HSDL2	Glioblastoma
JAG1	Glioblastoma
JAK2	Glioblastoma
KIT	Glioblastoma
LRRFIP1	Glioblastoma
MCL1	Glioblastoma
MET	Glioblastoma
MYC	Glioblastoma
NAMPT	Glioblastoma
NCL	Glioblastoma
NOTCH2	Glioblastoma
PKM	Glioblastoma
PLAU	Glioblastoma
PLK1	Glioblastoma
PLK2	Glioblastoma
PPARG	Glioblastoma
PPP3CA	Glioblastoma
RB1	Glioblastoma
RHOA	Glioblastoma
RHOB	Glioblastoma
SMARCB1	Glioblastoma
SOX4	Glioblastoma
SPARC	Glioblastoma
TGFBR2	Glioblastoma
THBS1	Glioblastoma
TIMP3	Glioblastoma
TNFRSF10B	Glioblastoma
TRAM1	Glioblastoma
TUSC2	Glioblastoma
VCAM1	Glioblastoma
VEGFA	Glioblastoma
WNK1	Glioblastoma
WNT5A	Glioblastoma
YAP1	Glioblastoma
ZEB1	Glioblastoma
ZEB2	Glioblastoma
ABCC1	Glioma
ADAM10	Glioma
AKAP12	Glioma
BCL2	Glioma
BDNF	Glioma
BNIP3	Glioma
BTG2	Glioma
C1QBP	Glioma
CAB39	Glioma
CADM1	Glioma
CCND1	Glioma
CCND2	Glioma
CCND3	Glioma
CDC25A	Glioma
CDC42	Glioma
CDH2	Glioma
CDK4	Glioma
CDKN1A	Glioma
CDKN1B	Glioma
CDKN1C	Glioma
CLIC1	Glioma
DAP	Glioma
DMD	Glioma
DNMT1	Glioma
E2F1	Glioma
E2F2	Glioma
EDNRA	Glioma
EGR1	Glioma
EMP1	Glioma
EP300	Glioma
ESR1	Glioma
EZR	Glioma
FSCN1	Glioma
GEMIN2	Glioma
H3F3B	Glioma
HLA-G	Glioma
HMGA1	Glioma
HMGB1	Glioma
HNRNPK	Glioma
HSDL2	Glioma
JAG1	Glioma
JAK2	Glioma
KIT	Glioma
MCL1	Glioma
MET	Glioma
MYC	Glioma
NAMPT	Glioma
NCL	Glioma
NOTCH2	Glioma
NT5E	Glioma
PKM	Glioma
PLAT	Glioma
PLAU	Glioma
PLK1	Glioma
PPARG	Glioma
PPIF	Glioma
PRKAB1	Glioma
RAD23B	Glioma
RB1	Glioma
RERE	Glioma
RHOA	Glioma
SMARCB1	Glioma
SOX4	Glioma
SPARC	Glioma
SPRY2	Glioma
STMN1	Glioma
TFG	Glioma
TFRC	Glioma
TGFBR2	Glioma
THBS1	Glioma
TIMP3	Glioma
TMEM59	Glioma
TNFRSF10B	Glioma
TPD52L2	Glioma
TRAM1	Glioma
VCAM1	Glioma
VEGFA	Glioma
WNK1	Glioma
WNT5A	Glioma
YAP1	Glioma
ZEB1	Glioma
ZEB2	Glioma
DNMT1	Graft vs Host Disease
ESR1	Graft vs Host Disease
HLA-G	Graft vs Host Disease
JAK2	Graft vs Host Disease
NAMPT	Graft vs Host Disease
VCAM1	Graft vs Host Disease
VEGFA	Graft vs Host Disease
WNK1	Graft vs Host Disease
BCL2	Granulosa Cell Tumor
CCND2	Granulosa Cell Tumor
ESR1	Granulosa Cell Tumor
PKM	Granulosa Cell Tumor
SMARCB1	Granulosa Cell Tumor
VEGFA	Granulosa Cell Tumor
BCL2	Graves Disease
BTG2	Graves Disease
DNMT1	Graves Disease
EDNRA	Graves Disease
ESR1	Graves Disease
HLA-G	Graves Disease
MYC	Graves Disease
PPARG	Graves Disease
PTPN12	Graves Disease
SELE	Graves Disease
UCP2	Graves Disease
VEGFA	Graves Disease
JAK2	Hamartoma Syndrome, Multiple
VEGFA	Hamartoma Syndrome, Multiple
ABCC1	Head and Neck Neoplasms
BCL2	Head and Neck Neoplasms
CCND1	Head and Neck Neoplasms
CDH2	Head and Neck Neoplasms
CDK4	Head and Neck Neoplasms
CDKN1A	Head and Neck Neoplasms
CDKN1B	Head and Neck Neoplasms
E2F2	Head and Neck Neoplasms
PLK1	Head and Neck Neoplasms
PTPN13	Head and Neck Neoplasms
RAN	Head and Neck Neoplasms
RB1	Head and Neck Neoplasms
RGS2	Head and Neck Neoplasms
RRM1	Head and Neck Neoplasms
TGFBR2	Head and Neck Neoplasms
VEGFA	Head and Neck Neoplasms
PPARG	Hearing Loss
UGT8	Hearing Loss
WFS1	Hearing Loss
ABCC1	Heart Diseases
ATP2A2	Heart Diseases
BNIP3	Heart Diseases
CCNA2	Heart Diseases
DMD	Heart Diseases
DSP	Heart Diseases
ESR1	Heart Diseases
JAK2	Heart Diseases
MET	Heart Diseases
MYC	Heart Diseases
NPR3	Heart Diseases
PPARG	Heart Diseases
PPP3CA	Heart Diseases
VCAM1	Heart Diseases
VEGFA	Heart Diseases
ATP2A2	Heart Failure
ATXN1	Heart Failure
BCL2	Heart Failure
BDNF	Heart Failure
BNIP3	Heart Failure
CDKN1A	Heart Failure
COL1A2	Heart Failure
DAG1	Heart Failure
DMD	Heart Failure
DNMT1	Heart Failure
DSP	Heart Failure
EDNRA	Heart Failure
GPD1L	Heart Failure
HMGB1	Heart Failure
ISYNA1	Heart Failure
ITPR1	Heart Failure
MEF2C	Heart Failure
MTPN	Heart Failure
NAMPT	Heart Failure
NPR3	Heart Failure
PLAT	Heart Failure
PPARG	Heart Failure
PPP3CA	Heart Failure
TFRC	Heart Failure
THBS1	Heart Failure
TIMP3	Heart Failure
TPM1	Heart Failure
UCP2	Heart Failure
VEGFA	Heart Failure
WNK1	Heart Failure
CCND1	Hemangioma
HMGA1	Hemangioma
JAG1	Hemangioma
THBS1	Hemangioma
VEGFA	Hemangioma
CCND1	Hemangiosarcoma
KIT	Hemangiosarcoma
MET	Hemangiosarcoma
MYC	Hemangiosarcoma
THBS1	Hemangiosarcoma
VEGFA	Hemangiosarcoma
ABCC1	Hematologic Neoplasms
BCL2	Hematologic Neoplasms
CCND1	Hematologic Neoplasms
CCND2	Hematologic Neoplasms
CDK4	Hematologic Neoplasms
CDKN1A	Hematologic Neoplasms
CDKN1B	Hematologic Neoplasms
DNMT3A	Hematologic Neoplasms
EGR1	Hematologic Neoplasms
EP300	Hematologic Neoplasms
HLA-G	Hematologic Neoplasms
HMGB1	Hematologic Neoplasms
HNRNPK	Hematologic Neoplasms
JAK2	Hematologic Neoplasms
KIT	Hematologic Neoplasms
MCL1	Hematologic Neoplasms
MEIS1	Hematologic Neoplasms
MYC	Hematologic Neoplasms
NT5E	Hematologic Neoplasms
PLK1	Hematologic Neoplasms
PLK2	Hematologic Neoplasms
PRKAB1	Hematologic Neoplasms
RB1	Hematologic Neoplasms
STMN1	Hematologic Neoplasms
TFG	Hematologic Neoplasms
TNFRSF10B	Hematologic Neoplasms
VEGFA	Hematologic Neoplasms
YAP1	Hematologic Neoplasms
BCL2	Hepatitis
ESR1	Hepatitis
HLA-G	Hepatitis
HMGA1	Hepatitis
HMGB1	Hepatitis
MYC	Hepatitis
NAMPT	Hepatitis
PPARG	Hepatitis
PTPRO	Hepatitis
SFPQ	Hepatitis
SPARC	Hepatitis
VCAM1	Hepatitis
BCL2	Hepatitis B
CCNA2	Hepatitis B
CCND2	Hepatitis B
CDC42	Hepatitis B
CDKN1A	Hepatitis B
CDKN1B	Hepatitis B
DNMT1	Hepatitis B
DNMT3A	Hepatitis B
E2F1	Hepatitis B
EIF2S1	Hepatitis B
ESR1	Hepatitis B
HLA-G	Hepatitis B
HMGB1	Hepatitis B
JAG1	Hepatitis B
KIT	Hepatitis B
MAT2A	Hepatitis B
MYC	Hepatitis B
PLAU	Hepatitis B
PLK1	Hepatitis B
PPARG	Hepatitis B
SELE	Hepatitis B
STMN1	Hepatitis B
TFRC	Hepatitis B
THBS1	Hepatitis B
TMED2	Hepatitis B
TUSC2	Hepatitis B
WNK1	Hepatitis B
WNT5A	Hepatitis B
COL3A1	Hepatitis B, Chronic
EIF2S1	Hepatitis B, Chronic
ESR1	Hepatitis B, Chronic
HMGB1	Hepatitis B, Chronic
JAK2	Hepatitis B, Chronic
PPARG	Hepatitis B, Chronic
SELE	Hepatitis B, Chronic
AP2M1	Hepatitis C
BCL2	Hepatitis C
C1QBP	Hepatitis C
CDC42	Hepatitis C
CDKN1A	Hepatitis C
CDKN1B	Hepatitis C
CES1	Hepatitis C
DNMT1	Hepatitis C
E2F1	Hepatitis C
EDNRA	Hepatitis C
EIF2S1	Hepatitis C
EIF4A2	Hepatitis C
ESR1	Hepatitis C
G3BP1	Hepatitis C
HLA-G	Hepatitis C
HNRNPK	Hepatitis C
ISYNA1	Hepatitis C
JAG1	Hepatitis C
KIT	Hepatitis C
MCL1	Hepatitis C
MET	Hepatitis C
MYC	Hepatitis C
NOTCH2	Hepatitis C
PLAU	Hepatitis C
PPARG	Hepatitis C
PRKAB1	Hepatitis C
RB1	Hepatitis C
SIGMAR1	Hepatitis C
TFRC	Hepatitis C
TRAM1	Hepatitis C
VEGFA	Hepatitis C
WNT5A	Hepatitis C
BCL2	Hepatitis C, Chronic
CCND1	Hepatitis C, Chronic
FSCN1	Hepatitis C, Chronic
HLA-G	Hepatitis C, Chronic
TFRC	Hepatitis C, Chronic
TGFBR2	Hepatitis C, Chronic
TGFBR3	Hepatitis C, Chronic
TIMP3	Hepatitis C, Chronic
VEGFA	Hepatitis C, Chronic
ACTA2	Hepatitis, Chronic
BCL2	Hepatitis, Chronic
DNMT1	Hepatitis, Chronic
DNMT3A	Hepatitis, Chronic
HLA-G	Hepatitis, Chronic
KRT7	Hepatitis, Chronic
MET	Hepatitis, Chronic
MYC	Hepatitis, Chronic
PLK1	Hepatitis, Chronic
TIMP3	Hepatitis, Chronic
TNFRSF10B	Hepatitis, Chronic
BCL2	Hepatoblastoma
CCND1	Hepatoblastoma
CDKN1A	Hepatoblastoma
CDKN1B	Hepatoblastoma
CDKN1C	Hepatoblastoma
ESR1	Hepatoblastoma
MYC	Hepatoblastoma
PLK1	Hepatoblastoma
PPARG	Hepatoblastoma
PTPN13	Hepatoblastoma
RRM1	Hepatoblastoma
VEGFA	Hepatoblastoma
YAP1	Hepatoblastoma
BCL2	HIV Infection
CDC42	HIV Infection
CDKN1A	HIV Infection
CDKN1B	HIV Infection
CLIC1	HIV Infection
DAP	HIV Infection
EDNRA	HIV Infection
EIF6	HIV Infection
EMP1	HIV Infection
FADS2	HIV Infection
HLA-G	HIV Infection
HMGB1	HIV Infection
MYC	HIV Infection
NCL	HIV Infection
NOTCH2	HIV Infection
NT5E	HIV Infection
PPARG	HIV Infection
RAN	HIV Infection
RHOA	HIV Infection
SFPQ	HIV Infection
SIGMAR1	HIV Infection
TFRC	HIV Infection
THBS1	HIV Infection
TMED2	HIV Infection
VCAM1	HIV Infection
WFS1	HIV Infection
WNT5A	HIV Infection
ADAM10	Hodgkin Disease
BCL2	Hodgkin Disease
CADM1	Hodgkin Disease
CCND1	Hodgkin Disease
CCND2	Hodgkin Disease
CDC25A	Hodgkin Disease
CDK4	Hodgkin Disease
CDKN1A	Hodgkin Disease
CDKN1B	Hodgkin Disease
DAP	Hodgkin Disease
EGR1	Hodgkin Disease
EIF2S1	Hodgkin Disease
FSCN1	Hodgkin Disease
HLA-G	Hodgkin Disease
HMGB1	Hodgkin Disease
JAK2	Hodgkin Disease
KIT	Hodgkin Disease
MET	Hodgkin Disease
MYC	Hodgkin Disease
PLK1	Hodgkin Disease
PPARG	Hodgkin Disease
SFPQ	Hodgkin Disease
SPI1	Hodgkin Disease
STMN1	Hodgkin Disease
TFRC	Hodgkin Disease
VEGFA	Hodgkin Disease
ATP2A2	Huntington Disease
ATXN1	Huntington Disease
BCL2	Huntington Disease
BDNF	Huntington Disease
BNIP3	Huntington Disease
CDKN1A	Huntington Disease
CDKN1B	Huntington Disease
DMD	Huntington Disease
E2F2	Huntington Disease
EDNRA	Huntington Disease
EGR1	Huntington Disease
ELK1	Huntington Disease
GRN	Huntington Disease
GYS1	Huntington Disease
ITPR1	Huntington Disease
KRT7	Huntington Disease
PPARG	Huntington Disease
PRPF40A	Huntington Disease
PTPN13	Huntington Disease
RAN	Huntington Disease
RGS2	Huntington Disease
SIGMAR1	Huntington Disease
TFRC	Huntington Disease
UCP2	Huntington Disease
VEGFA	Huntington Disease
ABCC1	Hyperglycemia
BCL2	Hyperglycemia
CCND1	Hyperglycemia
CDK4	Hyperglycemia
CDKN1A	Hyperglycemia
COL3A1	Hyperglycemia
DNMT1	Hyperglycemia
EGR1	Hyperglycemia
ESR1	Hyperglycemia
GYS1	Hyperglycemia
HMGA1	Hyperglycemia
HMGB1	Hyperglycemia
JAK2	Hyperglycemia
KLF10	Hyperglycemia
NAMPT	Hyperglycemia
PPARG	Hyperglycemia
PPIF	Hyperglycemia
PTRH1	Hyperglycemia
SELE	Hyperglycemia
SPARC	Hyperglycemia
TFRC	Hyperglycemia
THBS1	Hyperglycemia
UCP2	Hyperglycemia
VCAM1	Hyperglycemia
VEGFA	Hyperglycemia
WFS1	Hyperglycemia
WNK1	Hyperglycemia
ESR1	Hyperlipidemias
NAMPT	Hyperlipidemias
NT5E	Hyperlipidemias
PPARG	Hyperlipidemias
RGS2	Hyperlipidemias
TFG	Hyperlipidemias
VCAM1	Hyperlipidemias
VEGFA	Hyperlipidemias
CDKN1A	Hypopharyngeal Neoplasms
BCL2	Hypoxia-Ischemia, Brain
DNMT3A	Hypoxia-Ischemia, Brain
EIF2S1	Hypoxia-Ischemia, Brain
PLAT	Hypoxia-Ischemia, Brain
PLAU	Hypoxia-Ischemia, Brain
SPI1	Hypoxia-Ischemia, Brain
VEGFA	Hypoxia-Ischemia, Brain
BDNF	Inflammation
C1QBP	Inflammation
CDKN1A	Inflammation
COL1A2	Inflammation
COL3A1	Inflammation
[truncated: 1,702 more rows]
