# Supplementary material for: A Novel Probability Model for LncRNA–Disease Association Prediction Based on the Naïve Bayesian Classifier
Source: Genes (Basel). 2018 Jul 8;9(7):345. doi: 10.3390/genes9070345 (PMC6071012; doi:10.3390/genes9070345)
Supplement: Supplementary file 1 [file genes-09-00345-s001.zip › Supplementary Table 5.xlsx]

## Sheet: Sheet1
ABCC1	AF146191.4
ACTA2	RP11-421L21.3
ACTA2	TRAF3IP2-AS1
ACTA2	TRAF3IP2-AS1
ACTN1	TTC28-AS1
ADAM10	TP73-AS1
ADAM10	TUG1
ADAM10	ZFAS1
AGR2	DANCR
AGR2	DANCR
AKAP12	H19
AKAP12	H19
ANXA11	DNAJC3-AS1
ANXA11	LINC00476
ANXA11	MAPKAPK5-AS1
ANXA11	OIP5-AS1
ANXA11	ZFAS1
ANXA11	ZFAS1
AP2M1	SNHG11
ATAT1	LIMD1-AS1
ATP2A2	OIP5-AS1
ATXN1	ERVK3-1
BCL2	RASAL2-AS1
BCL2	SPTY2D1-AS1
BCL2	ZRANB2-AS2
BCL7A	DANCR
BDNF	H19
BNIP3	AC016747.3
BNIP3	DLEU2
BNIP3	LIMD1-AS1
BTG2	BX322557.10
C1D	ERVK3-1
C1QBP	DLEU2
C1QBP	HCG18
CAB39	H19
CADM1	LINC00665
CADM1	LINC00680
CADM1	MCM3AP-AS1
CADM1	RP11-421L21.3
CADM1	SNHG6
CADM1	TRAF3IP2-AS1
CBFB	ZFAS1
CCNA2	AC016747.3
CCND1	LIMD1-AS1
CCND1	LINC00461
CCND1	SH3BP5-AS1
CCND1	TMEM161B-AS1
CCND1	ZRANB2-AS2
CCND2	LINC00476
CCND3	RP11-2C24.4
CDC25A	DANCR
CDC42	AC105760.2
CDC42	DANCR
CDC42	DANCR
CDC42	HCG18
CDC42	LINC00467
CDC42	LINC00476
CDC42	RP11-276H19.1
CDC42	TRAF3IP2-AS1
CDH2	PVT1
CDK4	ERVK3-1
CDK4	ERVK3-1
CDK4	PVT1
CDK5RAP3	H19
CDK5RAP3	MCM3AP-AS1
CDK5RAP3	SH3BP5-AS1
CDKN1A	ERVK3-1
CDKN1A	PVT1
CDKN1A	ZFAS1
CDKN1A	ZFAS1
CDKN1A	ZFAS1
CDKN1A	ZFAS1
CDKN1B	SNHG6
CDKN1C	AC016747.3
CDKN1C	AC016747.3
CDKN1C	AC016747.3
CDKN1C	LINC00173
CDKN1C	SH3BP5-AS1
CDKN1C	SH3BP5-AS1
CDKN1C	SH3BP5-AS1
CES1	AC016747.3
CFL2	LINC00116
CFL2	RASAL2-AS1
CFL2	TRAF3IP2-AS1
CFL2	TRAF3IP2-AS1
CLIC1	SNHG12
COL1A2	OIP5-AS1
COL1A2	TRAF3IP2-AS1
COL1A2	ZFAS1
COL1A2	ZFAS1
COL3A1	H19
COL3A1	H19
DAG1	TP73-AS1
DAG1	TP73-AS1
DAP	TRAF3IP2-AS1
DDAH1	LINC00852
DDAH1	SH3BP5-AS1
DDAH1	SH3BP5-AS1
DMD	RP11-276H19.1
DMD	SH3BP5-AS1
DMD	TRAF3IP2-AS1
DNMT1	ERVK3-1
DNMT1	SNHG12
DNMT1	ZFAS1
DNMT3A	DANCR
DNMT3A	OIP5-AS1
DSP	DANCR
DTL	LINC00680
E2F1	H19
E2F1	ZFAS1
E2F2	ZFAS1
EDNRA	TTC28-AS1
EGR1	SPTY2D1-AS1
EIF2S1	HCG18
EIF4A2	MAPKAPK5-AS1
EIF6	ZFAS1
ELK1	ERVK3-1
ELK1	OIP5-AS1
ELK1	ZFAS1
EMP1	LINC00152
EP300	ERVK3-1
ESR1	CBR3-AS1
EZR	AC016747.3
EZR	CTD-2201E18.3
EZR	H19
EZR	H19
EZR	SH3BP5-AS1
EZR	TRAF3IP2-AS1
FADS2	DANCR
FAF1	HCG18
FMOD	HCG18
FMOD	PSMG3-AS1
FMOD	SPTY2D1-AS1
FSCN1	CBR3-AS1
FSCN1	DLEU2
FSCN1	DLEU2
FSCN1	OIP5-AS1
FSCN1	OIP5-AS1
FSCN1	PVT1
FSCN1	RP11-115C21.2
G3BP1	ERVK3-1
G3BP1	JPX
GALNT7	RP11-677M14.7
GALNT7	TP73-AS1
GALNT7	TUG1
GEMIN2	SNHG6
GEMIN2	SNHG6
GEMIN2	SNHG6
GEMIN2	SNHG6
GEMIN2	SNHG6
GPD1L	LINC00852
GPD1L	SH3BP5-AS1
GPD1L	SH3BP5-AS1
GRN	EPHA1-AS1
GRN	MAPKAPK5-AS1
GRN	MCM3AP-AS1
GRN	SNHG11
GYS1	ZFAS1
H3F3B	AC093323.3
H3F3B	HCG18
H3F3B	LINC00665
H3F3B	MAPKAPK5-AS1
H3F3B	TMEM161B-AS1
HLA-G	SNHG12
HMGA1	CROCCP2
HMGA1	H19
HMGA1	OIP5-AS1
HMGA1	RP11-277P12.20
HMGA1	ZFAS1
HMGB1	DLEU2
HMGB1	OIP5-AS1
HNRNPK	ZFAS1
HSDL2	TTN-AS1
ISYNA1	AC016747.3
ISYNA1	BAIAP2-AS1
ITPR1	DLG1-AS1
ITPR1	HCG18
ITPR1	SPTY2D1-AS1
ITPR1	TP73-AS1
JAG1	DLEU2
JAG1	MEG3
JAG1	RP11-361F15.2
JAG1	ZFAS1
JAK2	ZFAS1
KIT	DNAJC3-AS1
KIT	TP73-AS1
KIT	TUG1
KIT	TUG1
KLF10	AC016747.3
KLF10	BAIAP2-AS1
KLF10	TRAF3IP2-AS1
KLF5	TMEM161B-AS1
KRT7	RP11-361F15.2
LRRFIP1	TRAF3IP2-AS1
MAP3K9	DANCR
MAT2A	AC016747.3
MAT2A	LINC00116
MCL1	HCG18
MCL1	TUG1
MEF2C	LINC00116
MEIS1	SH3BP5-AS1
MEIS1	TRAF3IP2-AS1
MEIS1	TTC28-AS1
MET	SBF2-AS1
MET	SPTY2D1-AS1
MET	TUG1
MTPN	HCG18
MTPN	TRAF3IP2-AS1
MTPN	TUG1
MYC	DLEU2
MYC	LINC00476
MYC	RASAL2-AS1
MYC	RASAL2-AS1
MYC	RP11-8L2.1
MYCBP	DANCR
MYO6	DANCR
NAA40	DANCR
NAMPT	TUG1
NCL	OIP5-AS1
NOTCH2	OIP5-AS1
NPR3	H19
NT5E	H19
PGRMC1	DANCR
PGRMC1	DANCR
PHKB	TTN-AS1
PKM	AC093323.3
PKM	HCG18
PKM	TMEM161B-AS1
PLAGL2	TMEM161B-AS1
PLAT	BX322557.10
PLAU	HCG18
PLK1	MAPKAPK5-AS1
PLK1	OIP5-AS1
PLK2	PVT1
PLK2	ZFAS1
PLK2	ZFAS1
PLXNB1	LINC00265
PLXNB1	NOP14-AS1
PLXNB1	ZFAS1
PPARG	SH3BP5-AS1
PPIF	DNAJC3-AS1
PPIF	LIMD1-AS1
PPP3CA	ERVK3-1
PRKAB1	ERVK3-1
PRPF40A	OIP5-AS1
PTPN12	DLEU2
PTPN12	OIP5-AS1
PTPN12	OIP5-AS1
PTPN12	SPTY2D1-AS1
PTPN12	ZFAS1
PTPN13	AC016747.3
PTPN13	TRAF3IP2-AS1
PTPRO	ZRANB2-AS2
PTRH1	H19
RAB11FIP1	LINC00680
RAD23B	JPX
RAD23B	SBF2-AS1
RAN	RASAL2-AS1
RASD1	TRAF3IP2-AS1
RB1	CROCCP2
RB1	SH3BP5-AS1
RB1	TPT1-AS1
RERE	SH3BP5-AS1
RGS2	HCG18
RGS2	TRAF3IP2-AS1
RHOA	ERVK3-1
RHOA	ERVK3-1
RHOA	HCG18
RHOA	LINC00680
RHOA	RP11-276H19.1
RHOA	SH3BP5-AS1
RHOA	SH3BP5-AS1
RHOA	SPTY2D1-AS1
RHOA	TP73-AS1
RHOA	TRAF3IP2-AS1
RHOA	TUG1
RHOA	TUG1
RHOA	ZRANB2-AS2
RHOB	RP11-276H19.1
RHOB	RP11-276H19.1
RHOB	TRAF3IP2-AS1
RPS7	RASAL2-AS1
RPS7	ZFAS1
RRM1	LINC00680
RRM1	SPTY2D1-AS1
SEC11C	ERVK3-1
SELE	FLG-AS1
SELE	H19
SELE	H19
SELE	PVT1
SELE	RP11-540O11.1
SELE	RP11-613D13.8
SERBP1	AC016747.3
SERBP1	DLEU2
SERBP1	ERVK3-1
SERBP1	HCG18
SERBP1	SPTY2D1-AS1
SERBP1	SPTY2D1-AS1
SERBP1	TTN-AS1
SFPQ	DLEU2
SFPQ	HCG18
SFPQ	MCM3AP-AS1
SFPQ	ZFAS1
SIGMAR1	HCG18
SMARCB1	AC016747.3
SMARCB1	LINC00680
SMARCB1	MAPKAPK5-AS1
SMARCB1	SBF2-AS1
SMARCB1	SPTY2D1-AS1
SOX4	JPX
SOX4	SBF2-AS1
SOX4	SBF2-AS1
SPARC	AC016747.3
SPARC	SBF2-AS1
SPI1	CBR3-AS1
SPRY2	ZFAS1
SRGAP1	DANCR
SRGAP1	ERVK3-1
SRGAP1	ZFAS1
SRGAP1	ZFAS1
STMN1	AC093323.3
TCEAL1	AC016747.3
TCEAL1	AC016747.3
TCEAL1	CROCCP2
TCEAL1	CROCCP2
TCEAL1	DANCR
TCEAL1	DANCR
TCEAL1	DANCR
TCEAL1	DANCR
TCEAL1	DNAJC3-AS1
TCEAL1	DNAJC3-AS1
TCEAL1	EXTL3-AS1
TCEAL1	HCG18
TCEAL1	HCG18
TCEAL1	LINC00476
TCEAL1	LINC00476
TCEAL1	LINC00680
TCEAL1	LINC00680
TCEAL1	SNHG6
TCEAL1	TMEM161B-AS1
TCEAL1	TMEM161B-AS1
TCEAL1	TTN-AS1
TCEAL1	ZNF883
TCEAL1	ZNF883
TFG	SPTY2D1-AS1
TFRC	RP11-8L2.1
TGFBR2	LIMD1-AS1
TGFBR2	SBF2-AS1
TGFBR2	SH3BP5-AS1
TGFBR2	TRAF3IP2-AS1
TGFBR3	BX322557.10
TGFBR3	RASAL2-AS1
TGFBR3	RP11-421L21.3
TGFBR3	TRAF3IP2-AS1
THBS1	H19
THBS1	H19
TIMP3	SPTY2D1-AS1
TMED2	CBR3-AS1
TMED2	RP11-8L2.1
TMEM59	ERVK3-1
TNFRSF10B	DLEU2
TNFRSF10B	ERVK3-1
TPD52L2	HCG18
TPD52L2	MAPKAPK5-AS1
TPD52L2	OIP5-AS1
TPD52L2	SPTY2D1-AS1
TPD52L2	TP73-AS1
TPD52L2	TUG1
TPD52L2	ZFAS1
TPD52L2	ZFAS1
TPM1	LINC00116
TPM1	RASAL2-AS1
TPM1	TRAF3IP2-AS1
TPM2	RP11-276H19.1
TRAM1	AC016747.3
TSC22D3	SH3BP5-AS1
TSC22D3	SH3BP5-AS1
TSC22D3	TRAF3IP2-AS1
TSC22D3	TTC28-AS1
TSPAN3	AC016747.3
TSPAN3	BAIAP2-AS1
TSPAN3	BAIAP2-AS1
TSPAN3	BAIAP2-AS1
TSPAN3	DANCR
TSPAN3	TP73-AS1
TSPAN3	TRAF3IP2-AS1
TUSC2	SNHG6
TWF1	RP11-8L2.1
UBE2S	LINC00665
UBE2S	LINC00680
UBE2S	MCM3AP-AS1
UBE2S	SNHG6
UCP2	LINC00665
UGP2	TTN-AS1
UGP2	TTN-AS1
UGT8	DANCR
VCAM1	PVT1
VEGFA	AC025171.1
VEGFA	TUG1
VEGFA	TUG1
WFS1	LIMD1-AS1
WFS1	TRAF3IP2-AS1
WNK1	LINC00680
WNK1	SPTY2D1-AS1
WNT5A	H19
YAP1	RP11-276H19.1
YAP1	TRAF3IP2-AS1
ZEB1	SH3BP5-AS1
ZEB2	MEG3
ZEB2	SH3BP5-AS1
ZFP36L1	TMEM161B-AS1
