# Supplementary material for: A Novel Probability Model for LncRNA–Disease Association Prediction Based on the Naïve Bayesian Classifier
Source: Genes (Basel). 2018 Jul 8;9(7):345. doi: 10.3390/genes9070345 (PMC6071012; doi:10.3390/genes9070345)
Supplement: Supplementary file 1 [file genes-09-00345-s001.zip › Supplementary Table 6.xlsx]

## Sheet: Sheet1
hsa-mir-342	ABCC1
hsa-mir-7	ABCC1
hsa-mir-9	ABCC1
hsa-mir-122	ADAM10
hsa-mir-448	ADAM10
hsa-mir-449a	ADAM10
hsa-mir-23a	ATAT1
hsa-mir-125a	BCL2
hsa-mir-125b	BCL2
hsa-mir-136	BCL2
hsa-mir-139	BCL2
hsa-mir-143	BCL2
hsa-mir-148a	BCL2
hsa-mir-153	BCL2
hsa-mir-15a	BCL2
hsa-mir-15b	BCL2
hsa-mir-16	BCL2
hsa-mir-17	BCL2
hsa-mir-181a	BCL2
hsa-mir-181b	BCL2
hsa-mir-181c	BCL2
hsa-mir-181d	BCL2
hsa-mir-182	BCL2
hsa-mir-195	BCL2
hsa-mir-204	BCL2
hsa-mir-205	BCL2
hsa-mir-20a	BCL2
hsa-mir-21	BCL2
hsa-mir-29a	BCL2
hsa-mir-29b	BCL2
hsa-mir-29c	BCL2
hsa-mir-30b	BCL2
hsa-mir-34a	BCL2
hsa-mir-365a	BCL2
hsa-mir-429	BCL2
hsa-mir-449a	BCL2
hsa-mir-497	BCL2
hsa-mir-503	BCL2
hsa-mir-7	BCL2
hsa-mir-9	BCL2
hsa-mir-98	BCL2
hsa-mir-29a	BCL7A
hsa-mir-10a	BDNF
hsa-mir-16	BDNF
hsa-mir-182	BDNF
hsa-mir-204	BDNF
hsa-mir-210	BDNF
hsa-mir-30a	BDNF
hsa-mir-103a	BNIP3
hsa-mir-145	BNIP3
hsa-mir-21	BTG2
hsa-mir-27a	BTG2
hsa-mir-451a	CAB39
hsa-mir-126	CADM1
hsa-mir-214	CADM1
hsa-mir-21	CADM1
hsa-mir-125b	CBFB
hsa-mir-145	CBFB
hsa-mir-22	CCNA2
hsa-mir-24	CCNA2
hsa-let-7b	CCND1
hsa-let-7f	CCND1
hsa-mir-138	CCND1
hsa-mir-1	CCND1
hsa-mir-146a	CCND1
hsa-mir-155	CCND1
hsa-mir-15a	CCND1
hsa-mir-15b	CCND1
hsa-mir-16	CCND1
hsa-mir-17	CCND1
hsa-mir-193a	CCND1
hsa-mir-193b	CCND1
hsa-mir-195	CCND1
hsa-mir-19a	CCND1
hsa-mir-206	CCND1
hsa-mir-20a	CCND1
hsa-mir-211	CCND1
hsa-mir-302a	CCND1
hsa-mir-302c	CCND1
hsa-mir-338	CCND1
hsa-mir-340	CCND1
hsa-mir-34a	CCND1
hsa-mir-365a	CCND1
hsa-mir-374a	CCND1
hsa-mir-383	CCND1
hsa-mir-424	CCND1
hsa-mir-449a	CCND1
hsa-mir-490	CCND1
hsa-mir-503	CCND1
hsa-mir-520a	CCND1
hsa-mir-520b	CCND1
hsa-mir-9	CCND1
hsa-let-7a	CCND2
hsa-mir-146a	CCND2
hsa-mir-154	CCND2
hsa-mir-182	CCND2
hsa-mir-206	CCND2
hsa-mir-26a	CCND2
hsa-mir-29a	CCND2
hsa-mir-29b	CCND2
hsa-mir-29c	CCND2
hsa-mir-302b	CCND2
hsa-mir-302d	CCND2
hsa-mir-30c	CCND2
hsa-mir-340	CCND2
hsa-mir-98	CCND2
hsa-mir-138	CCND3
hsa-let-7c	CDC25A
hsa-mir-141	CDC25A
hsa-mir-21	CDC25A
hsa-mir-365a	CDC25A
hsa-mir-449a	CDC25A
hsa-mir-107	CDC42
hsa-mir-133a	CDC42
hsa-mir-133b	CDC42
hsa-mir-137	CDC42
hsa-mir-185	CDC42
hsa-mir-195	CDC42
hsa-mir-204	CDC42
hsa-mir-224	CDC42
hsa-mir-29a	CDC42
hsa-mir-29b	CDC42
hsa-mir-29c	CDC42
hsa-mir-330	CDC42
hsa-mir-124	CDH2
hsa-mir-145	CDH2
hsa-mir-194	CDH2
hsa-mir-199a	CDH2
hsa-mir-218	CDH2
hsa-mir-338	CDH2
hsa-mir-506	CDH2
hsa-mir-124	CDK4
hsa-mir-1	CDK4
hsa-mir-195	CDK4
hsa-mir-24	CDK4
hsa-mir-302a	CDK4
hsa-mir-34a	CDK4
hsa-mir-34c	CDK4
hsa-mir-486	CDK4
hsa-mir-506	CDK4
hsa-mir-539	CDK4
hsa-mir-106a	CDKN1A
hsa-mir-10b	CDKN1A
hsa-mir-17	CDKN1A
hsa-mir-196a	CDKN1A
hsa-mir-208a	CDKN1A
hsa-mir-208b	CDKN1A
hsa-mir-20a	CDKN1A
hsa-mir-22	CDKN1A
hsa-mir-519d	CDKN1A
hsa-mir-93	CDKN1A
hsa-mir-96	CDKN1A
hsa-mir-148a	CDKN1B
hsa-mir-181a	CDKN1B
hsa-mir-196a	CDKN1B
hsa-mir-200b	CDKN1B
hsa-mir-221	CDKN1B
hsa-mir-222	CDKN1B
hsa-mir-24	CDKN1B
hsa-mir-199a	CDKN1C
hsa-mir-221	CDKN1C
hsa-mir-222	CDKN1C
hsa-mir-92b	CDKN1C
hsa-mir-26b	COL1A2
hsa-mir-29a	COL1A2
hsa-mir-29c	COL3A1
hsa-mir-210	DDAH1
hsa-mir-21	DDAH1
hsa-mir-31	DMD
hsa-mir-9	DMD
hsa-mir-126	DNMT1
hsa-mir-140	DNMT1
hsa-mir-148a	DNMT1
hsa-mir-152	DNMT1
hsa-mir-185	DNMT1
hsa-mir-217	DNMT1
hsa-mir-301b	DNMT1
hsa-mir-342	DNMT1
hsa-mir-377	DNMT1
hsa-mir-101	DNMT3A
hsa-mir-143	DNMT3A
hsa-mir-200b	DNMT3A
hsa-mir-200c	DNMT3A
hsa-mir-29a	DNMT3A
hsa-mir-29b	DNMT3A
hsa-mir-29c	DNMT3A
hsa-mir-30a	DTL
hsa-mir-106a	E2F1
hsa-mir-135a	E2F1
hsa-mir-149	E2F1
hsa-mir-17	E2F1
hsa-mir-181b	E2F1
hsa-mir-205	E2F1
hsa-mir-20a	E2F1
hsa-mir-223	E2F1
hsa-mir-302b	E2F1
hsa-mir-329	E2F1
hsa-mir-330	E2F1
hsa-mir-342	E2F1
hsa-mir-34a	E2F1
hsa-mir-519d	E2F1
hsa-mir-9	E2F1
hsa-let-7a	E2F2
hsa-let-7b	E2F2
hsa-mir-125b	E2F2
hsa-mir-155	E2F2
hsa-mir-218	E2F2
hsa-mir-24	E2F2
hsa-mir-26a	E2F2
hsa-mir-31	E2F2
hsa-mir-200c	EDNRA
hsa-mir-224	EDNRA
hsa-mir-27b	EDNRA
hsa-mir-181a	EGR1
hsa-mir-183	EGR1
hsa-mir-30b	EIF2S1
hsa-mir-30c	EIF2S1
hsa-mir-21	EIF4A2
hsa-mir-150	EP300
hsa-mir-130a	ESR1
hsa-mir-145	ESR1
hsa-mir-18a	ESR1
hsa-mir-192	ESR1
hsa-mir-206	ESR1
hsa-mir-221	ESR1
hsa-mir-222	ESR1
hsa-mir-22	ESR1
hsa-mir-26a	ESR1
hsa-mir-26b	ESR1
hsa-mir-183	EZR
hsa-mir-184	EZR
hsa-mir-204	EZR
hsa-mir-205	EZR
hsa-mir-24	FAF1
hsa-mir-133a	FSCN1
hsa-mir-133b	FSCN1
hsa-mir-145	FSCN1
hsa-mir-200b	FSCN1
hsa-mir-24	FSCN1
hsa-mir-326	FSCN1
hsa-mir-429	FSCN1
hsa-mir-214	GALNT7
hsa-mir-34a	GALNT7
hsa-mir-34c	GALNT7
hsa-mir-378a	GALNT7
hsa-mir-181a	GPD1L
hsa-mir-29b	GRN
hsa-mir-152	HLA-G
hsa-mir-124	HMGA1
hsa-mir-1297	HMGA1
hsa-mir-16	HMGA1
hsa-mir-195	HMGA1
hsa-mir-26a	HMGA1
hsa-mir-129	HMGB1
hsa-mir-142	HMGB1
hsa-mir-181b	HMGB1
hsa-mir-193a	HMGB1
hsa-mir-200a	HMGB1
hsa-mir-205	HMGB1
hsa-mir-218	HMGB1
hsa-mir-320a	HMGB1
hsa-mir-34a	HMGB1
hsa-mir-124	JAG1
hsa-mir-199a	JAG1
hsa-mir-199b	JAG1
hsa-mir-214	JAG1
hsa-mir-26a	JAG1
hsa-mir-26b	JAG1
hsa-mir-34a	JAG1
hsa-mir-101	JAK2
hsa-mir-135a	JAK2
hsa-mir-17	JAK2
hsa-mir-204	JAK2
hsa-mir-216a	JAK2
hsa-mir-375	JAK2
hsa-mir-193b	KIT
hsa-mir-218	KIT
hsa-mir-34a	KIT
hsa-mir-141	KLF5
hsa-mir-153	KLF5
hsa-mir-21	LRRFIP1
hsa-mir-148a	MAP3K9
hsa-mir-148b	MAP3K9
hsa-mir-15a	MAP3K9
hsa-mir-34a	MAP3K9
hsa-mir-21	MAT2A
hsa-mir-101	MCL1
hsa-mir-125a	MCL1
hsa-mir-125b	MCL1
hsa-mir-133a	MCL1
hsa-mir-133b	MCL1
hsa-mir-139	MCL1
hsa-mir-148b	MCL1
hsa-mir-153	MCL1
hsa-mir-193a	MCL1
hsa-mir-193b	MCL1
hsa-mir-20a	MCL1
hsa-mir-29a	MCL1
hsa-mir-29b	MCL1
hsa-mir-29c	MCL1
hsa-mir-302b	MCL1
hsa-mir-30c	MCL1
hsa-mir-339	MCL1
hsa-mir-135b	MEF2C
hsa-mir-214	MEF2C
hsa-mir-21	MEF2C
hsa-mir-23a	MEF2C
hsa-mir-499a	MEF2C
hsa-mir-155	MEIS1
hsa-mir-196b	MEIS1
hsa-mir-495	MEIS1
hsa-mir-101	MET
hsa-mir-137	MET
hsa-mir-139	MET
hsa-mir-1	MET
hsa-mir-144	MET
hsa-mir-148a	MET
hsa-mir-199a	MET
hsa-mir-206	MET
hsa-mir-23b	MET
hsa-mir-27a	MET
hsa-mir-27b	MET
hsa-mir-340	MET
hsa-mir-34a	MET
hsa-mir-34c	MET
hsa-mir-410	MET
hsa-mir-433	MET
hsa-mir-449a	MET
hsa-let-7c	MTPN
hsa-let-7c	MYC
hsa-mir-130a	MYC
hsa-mir-135a	MYC
hsa-mir-145	MYC
hsa-mir-212	MYC
hsa-mir-24	MYC
hsa-mir-29a	MYC
hsa-mir-320b	MYC
hsa-mir-34a	MYC
hsa-mir-34c	MYC
hsa-mir-449a	MYC
hsa-mir-451a	MYC
hsa-mir-487b	MYC
hsa-mir-494	MYC
hsa-mir-599	MYC
hsa-mir-22	MYCBP
hsa-mir-26a	NAMPT
hsa-mir-146a	NOTCH2
hsa-mir-181c	NOTCH2
hsa-mir-23b	NOTCH2
hsa-mir-326	NOTCH2
hsa-mir-34a	NOTCH2
hsa-mir-30a	NT5E
hsa-mir-98	PGRMC1
hsa-mir-122	PKM
hsa-mir-184	PKM
hsa-mir-326	PKM
hsa-mir-338	PKM
hsa-mir-21	PLAT
hsa-mir-193a	PLAU
hsa-mir-193b	PLAU
hsa-mir-23b	PLAU
hsa-mir-100	PLK1
hsa-mir-210	PLK1
hsa-mir-296	PLK1
hsa-mir-126	PLK2
hsa-mir-27b	PLK2
hsa-mir-214	PLXNB1
hsa-mir-130a	PPARG
hsa-mir-130b	PPARG
hsa-mir-20a	PPARG
hsa-mir-20b	PPARG
hsa-mir-27a	PPARG
hsa-mir-27b	PPARG
hsa-mir-21	PPIF
hsa-mir-181a	PPP3CA
hsa-mir-101	PRKAB1
hsa-mir-148b	PRKAB1
hsa-mir-194	PTPN12
hsa-mir-26a	PTPN13
hsa-mir-17	PTPRO
hsa-mir-20a	PTPRO
hsa-mir-122	RAB11FIP1
hsa-mir-373	RAD23B
hsa-mir-197	RAN
hsa-mir-29a	RAN
hsa-mir-106b	RB1
hsa-mir-132	RB1
hsa-mir-192	RB1
hsa-mir-212	RB1
hsa-mir-215	RB1
hsa-mir-26a	RB1
hsa-mir-26b	RB1
hsa-mir-335	RB1
hsa-mir-590	RB1
hsa-mir-200b	RERE
hsa-mir-429	RERE
hsa-mir-122	RHOA
hsa-mir-133a	RHOA
hsa-mir-146a	RHOA
hsa-mir-155	RHOA
hsa-mir-185	RHOA
hsa-mir-200b	RHOA
hsa-mir-200c	RHOA
hsa-mir-31	RHOA
hsa-mir-490	RHOA
hsa-mir-19a	RHOB
hsa-mir-21	RHOB
hsa-mir-223	RHOB
hsa-mir-26a	SERBP1
hsa-mir-129	SOX4
hsa-mir-132	SOX4
hsa-mir-133a	SOX4
hsa-mir-140	SOX4
hsa-mir-204	SOX4
hsa-mir-211	SOX4
hsa-mir-212	SOX4
hsa-mir-31	SOX4
hsa-mir-338	SOX4
hsa-mir-363	SOX4
hsa-mir-211	SPARC
hsa-mir-155	SPI1
hsa-mir-122	SPRY2
hsa-mir-21	SPRY2
hsa-mir-27a	SPRY2
hsa-mir-101	STMN1
hsa-mir-193b	STMN1
hsa-mir-210	STMN1
hsa-mir-221	STMN1
hsa-mir-223	STMN1
hsa-mir-31	STMN1
hsa-mir-34a	STMN1
hsa-mir-9	STMN1
hsa-mir-106b	TCEAL1
hsa-mir-22	TCEAL1
hsa-mir-210	TFRC
hsa-mir-22	TFRC
hsa-mir-320a	TFRC
hsa-mir-106a	TGFBR2
hsa-mir-130a	TGFBR2
hsa-mir-142	TGFBR2
hsa-mir-145	TGFBR2
hsa-mir-17	TGFBR2
hsa-mir-181c	TGFBR2
hsa-mir-18a	TGFBR2
hsa-mir-196a	TGFBR2
hsa-mir-196b	TGFBR2
hsa-mir-19a	TGFBR2
hsa-mir-19b	TGFBR2
hsa-mir-202	TGFBR2
hsa-mir-204	TGFBR2
hsa-mir-20a	TGFBR2
hsa-mir-21	TGFBR2
hsa-mir-23b	TGFBR2
hsa-mir-302b	TGFBR2
hsa-mir-302d	TGFBR2
hsa-mir-370	TGFBR2
hsa-mir-372	TGFBR2
hsa-mir-373	TGFBR2
hsa-mir-93	TGFBR2
hsa-mir-9	TGFBR2
hsa-mir-21	TGFBR3
hsa-let-7g	THBS1
hsa-mir-182	THBS1
hsa-mir-30a	THBS1
hsa-mir-487b	THBS1
hsa-mir-103a	TIMP3
hsa-mir-17	TIMP3
hsa-mir-181b	TIMP3
hsa-mir-21	TIMP3
hsa-mir-221	TIMP3
hsa-mir-222	TIMP3
hsa-mir-21	TNFRSF10B
hsa-mir-122	TPD52L2
hsa-mir-21	TPM1
hsa-mir-197	TUSC2
hsa-mir-19a	TUSC2
hsa-mir-378a	TUSC2
hsa-mir-93	TUSC2
hsa-mir-98	TUSC2
hsa-mir-126	TWF1
hsa-mir-1	TWF1
hsa-mir-15a	UCP2
hsa-mir-126	VCAM1
hsa-mir-101	VEGFA
hsa-mir-106a	VEGFA
hsa-mir-106b	VEGFA
hsa-mir-107	VEGFA
hsa-mir-125a	VEGFA
hsa-mir-126	VEGFA
hsa-mir-134	VEGFA
hsa-mir-1	VEGFA
hsa-mir-140	VEGFA
hsa-mir-145	VEGFA
hsa-mir-150	VEGFA
hsa-mir-15a	VEGFA
hsa-mir-15b	VEGFA
hsa-mir-16	VEGFA
hsa-mir-17	VEGFA
hsa-mir-195	VEGFA
hsa-mir-199a	VEGFA
hsa-mir-200b	VEGFA
hsa-mir-200c	VEGFA
hsa-mir-205	VEGFA
hsa-mir-206	VEGFA
hsa-mir-20a	VEGFA
hsa-mir-20b	VEGFA
hsa-mir-29a	VEGFA
hsa-mir-29b	VEGFA
hsa-mir-29c	VEGFA
hsa-mir-302d	VEGFA
hsa-mir-330	VEGFA
hsa-mir-34a	VEGFA
hsa-mir-361	VEGFA
hsa-mir-372	VEGFA
hsa-mir-373	VEGFA
hsa-mir-374b	VEGFA
hsa-mir-378a	VEGFA
hsa-mir-383	VEGFA
hsa-mir-504	VEGFA
hsa-mir-93	VEGFA
hsa-mir-141	WNK1
hsa-mir-192	WNK1
hsa-mir-199a	WNK1
hsa-mir-215	WNK1
hsa-mir-24	WNK1
hsa-mir-27a	WNK1
hsa-mir-506	WNK1
hsa-mir-374a	WNT5A
hsa-mir-138	YAP1
hsa-mir-141	YAP1
hsa-mir-15a	YAP1
hsa-mir-16	YAP1
hsa-mir-195	YAP1
hsa-mir-199a	YAP1
hsa-mir-27a	YAP1
hsa-mir-375	YAP1
hsa-mir-424	YAP1
hsa-mir-506	YAP1
hsa-mir-101	ZEB1
hsa-mir-10b	ZEB1
hsa-mir-130b	ZEB1
hsa-mir-141	ZEB1
hsa-mir-144	ZEB1
hsa-mir-150	ZEB1
hsa-mir-200a	ZEB1
hsa-mir-200b	ZEB1
hsa-mir-200c	ZEB1
hsa-mir-205	ZEB1
hsa-mir-223	ZEB1
hsa-mir-23b	ZEB1
hsa-mir-33b	ZEB1
hsa-mir-429	ZEB1
hsa-mir-455	ZEB1
hsa-mir-590	ZEB1
hsa-mir-138	ZEB2
hsa-mir-141	ZEB2
hsa-mir-144	ZEB2
hsa-mir-154	ZEB2
hsa-mir-200a	ZEB2
hsa-mir-200b	ZEB2
hsa-mir-200c	ZEB2
hsa-mir-338	ZEB2
hsa-mir-429	ZEB2
hsa-mir-590	ZEB2
hsa-mir-708	ZEB2
