# Supplementary material for: A Novel Probability Model for LncRNA–Disease Association Prediction Based on the Naïve Bayesian Classifier
Source: Genes (Basel). 2018 Jul 8;9(7):345. doi: 10.3390/genes9070345 (PMC6071012; doi:10.3390/genes9070345)
Supplement: Supplementary file 1 [file genes-09-00345-s001.zip › Supplementary Table 7.xlsx]

## Sheet: Sheet1
ACTH-Secreting Pituitary Adenoma	C04.557.470.035.012 C04.588.322.609.145 C10.228.140.617.738.675.149 C19.344.609.145 C19.700.734.145
Abortion, Habitual	C13.703.039.089
Acquired Immunodeficiency Syndrome	C02.782.815.616.400.040 C02.800.801.400.040 C02.839.040 C20.673.480.040
Acute Coronary Syndrome	C14.280.647.124 C14.907.585.124
Acute Lung Injury	C08.381.520.500
Adenocarcinoma	C04.557.470.200.025
Adenoma	C04.557.470.035
Adenoviridae Infections	C02.256.076
Adrenal Cortex Neoplasms	C04.588.322.078.265 C19.053.098.265 C19.053.347.500 C19.344.078.265
Adrenocortical Adenoma	C04.588.322.078.265.500 C19.053.098.265.500 C19.053.347.500.500 C19.344.078.265.500
Adrenocortical Carcinoma	C04.557.470.200.025.152 C04.588.322.078.265.750 C19.053.098.265.750 C19.053.347.500.750 C19.344.078.265.750
Aging	G07.345.124
AIDS Dementia Complex	C02.782.815.616.400.070 C02.800.801.400.070 C10.228.140.380.070 C20.673.480.070 F03.615.400.050
Albuminuria	C12.777.934.734.269 C13.351.968.934.734.269 C23.888.942.750.269
Alopecia	C17.800.329.937.122 C23.300.035
Alzheimer Disease	C10.228.140.380.100 C10.574.945.249 F03.615.400.100
Amyloidosis	C18.452.845.500
Amyotrophic Lateral Sclerosis	C10.228.854.139 C10.574.562.250 C10.574.950.050 C10.668.467.250 C18.452.845.800.050
Anemia, Sickle Cell	C15.378.071.141.150.150 C15.378.420.155 C16.320.070.150 C16.320.365.155
Angina, Unstable	C14.280.647.187.150 C14.907.585.187.150 C23.888.592.612.233.500.150
Anoxia	C23.888.852.079
Antiphospholipid Syndrome	C20.111.197
Anus Neoplasms	C04.588.274.476.411.307.790.040 C06.301.371.411.307.790.040 C06.405.249.411.307.790.040 C06.405.469.491.307.790.040 C06.405.469.860.101.163 C06.405.469.860.180.500.040
Anxiety Disorders	F03.080
Aortic Aneurysm, Abdominal	C14.907.055.239.075 C14.907.109.139.075
Aortic Aneurysm, Thoracic	C14.907.055.239.125 C14.907.109.139.125
Aortic Valve Insufficiency	C14.280.484.095
Aortic Valve Stenosis	C14.280.484.150 C14.280.955.249
Arrhythmias, Cardiac	C14.280.067 C23.550.073
Arthritis, Psoriatic	C05.116.900.853.625.800.424 C05.550.114.145 C05.550.114.865.800.424 C17.800.859.675.175
Arthritis, Rheumatoid	C05.550.114.154 C05.799.114 C17.300.775.099 C20.111.199
Arthritis	C05.550.114
Asthma	C08.127.108 C08.381.495.108 C08.674.095 C20.543.480.680.095
Astrocytoma	C04.557.465.625.600.380.080 C04.557.470.670.380.080 C04.557.580.625.600.380.080
Atherosclerosis	C14.907.137.126.307
Atrial Fibrillation	C14.280.067.198 C23.550.073.198
Atrophy	C23.300.070
Autistic Disorder	F03.625.164.113.500
Autoimmune Diseases	C20.111
Azoospermia	C12.294.365.700.380
Barrett Esophagus	C04.834.154 C06.405.117.102
Behcet Syndrome	C07.465.075 C11.941.879.780.880.200 C14.907.940.100 C16.320.382.250 C17.800.827.368.250 C17.800.862.150
Biliary Atresia	C06.130.120.123 C06.198.125 C16.131.314.125
Biliary Tract Neoplasms	C04.588.274.120 C06.130.320 C06.301.120
Bladder Neoplasms	C04.588.945.947.960 C12.758.820.968 C12.777.829.813 C13.351.937.820.945 C13.351.968.829.707
Brain Injuries	C10.228.140.199 C10.900.300.087 C26.915.300.200
Brain Injury	C10.228.140.199 C10.900.300.087 C26.915.300.200
Brain Ischemia	C10.228.140.300.150 C14.907.253.092
Brain Neoplasms	C04.588.614.250.195 C10.228.140.211 C10.551.240.250
Breast Neoplasms	C04.588.180 C17.800.090.500
Burkitt Lymphoma	C02.256.466.313.165 C02.928.313.165 C04.557.386.480.150.165 C15.604.515.569.480.150.165 C20.683.515.761.480.150.165
Carcinoma, Basal Cell	C04.557.470.200.165 C04.557.470.565.165
Carcinoma, Ductal, Breast	C04.557.470.200.025.232.500 C04.557.470.615.132.500 C04.588.180.390 C17.800.090.500.390
Carcinoma, Ehrlich Tumor	C04.557.470.200.200 C04.619.169
Carcinoma, Embryonal	C04.557.465.200
Carcinoma, Endometrioid	C04.557.470.200.025.240 C04.588.945.418.948.585.124 C13.351.500.056.630.705.331 C13.351.937.418.685.331 C13.351.937.418.875.200.124 C19.391.630.705.331
Carcinoma, Hepatocellular	C04.557.470.200.025.255 C04.588.274.623.160 C06.301.623.160 C06.552.697.160
Carcinoma, Neuroendocrine	C04.557.465.625.650.240 C04.557.470.200.025.370 C04.557.580.625.650.240
Carcinoma, Non-Small-Cell Lung	C04.588.894.797.520.109.220.249 C08.381.540.140.500 C08.785.520.100.220.500
Carcinoma, Oral	C04.588.443.591 C07.465.565
Carcinoma, Renal Cell	C04.557.470.200.025.390 C04.588.945.947.535.160 C12.758.820.750.160 C12.777.419.473.160 C13.351.937.820.535.160 C13.351.968.419.473.160
Carcinoma, Small Cell	C04.557.470.200.380
Carcinoma, Squamous Cell	C04.557.470.200.400 C04.557.470.700.400
Carcinoma	C04.557.470.200
Cardiomegaly	C14.280.195 C23.300.775.250
Cardiomyopathies	C14.280.238
Cardiomyopathy, Dilated	C14.280.195.160 C14.280.238.070
Cardiomyopathy, Hypertrophic	C14.280.238.100 C14.280.484.150.070.160
Cardiovascular Diseases	C14
Carotid Artery Diseases	C10.228.140.300.200 C14.907.253.123
Cataract	C11.510.245
Central Nervous System Diseases	C10.228
Cerebellar Neoplasms	C04.588.614.250.195.411.211 C10.228.140.211.500.200 C10.228.140.252.200 C10.551.240.250.400.300
Cerebral Hemorrhage	C10.228.140.300.535.200 C14.907.253.573.200 C23.550.414.913.100
Cerebral Infarction	C10.228.140.300.150.477.200 C10.228.140.300.775.200.200 C14.907.253.092.477.200 C14.907.253.855.200.200
Cerebral Ischemia	C10.228.140.300.150 C14.907.253.092
Cervical Intraepithelial Neoplasia	C04.557.470.200.240.250
Cervical Neoplasms	C04.588.945.418.948.850 C13.351.500.852.593.131 C13.351.500.852.762.850 C13.351.937.418.875.850
Child Development Disorders, Pervasive	F03.625.164
Chlamydia Infections	C01.252.400.210.210 C01.252.810.301 C01.539.778.281.301 C12.294.668.281.301 C13.351.500.711.281.301
Cholangiocarcinoma	C04.557.470.200.025.450
Cholesteatoma	C17.800.428.260
Chondrodysplasia Punctata	C05.116.099.708.195
Chordoma	C04.557.465.220
Choriocarcinoma	C04.557.465.955.207 C04.557.470.200.025.455 C04.850.908.208 C13.703.720.949.208
Cicatrix	A10.165.450.300 C23.550.355.274 G16.762.891.249
Cocaine-Related Disorders	C25.775.300 F03.900.300
Colitis, Ulcerative	C06.405.205.265.231 C06.405.205.731.249 C06.405.469.158.188.231 C06.405.469.432.249
Colitis	C06.405.205.265 C06.405.469.158.188
Colon Neoplasms	C04.588.274.476.411.307.180 C06.301.371.411.307.180 C06.405.249.411.307.180 C06.405.469.158.356.180 C06.405.469.491.307.180
Colonic Neoplasms	C04.588.274.476.411.307.180 C06.301.371.411.307.180 C06.405.249.411.307.180 C06.405.469.158.356.180 C06.405.469.491.307.180
Colorectal Neoplasms, Hereditary Nonpolyposis	C04.588.274.476.411.307.190 C04.700.250 C06.301.371.411.307.190 C06.405.249.411.307.190 C06.405.469.158.356.190 C06.405.469.491.307.190 C16.320.700.250 C18.452.284.255
Colorectal Neoplasms	C04.588.274.476.411.307 C06.301.371.411.307 C06.405.249.411.307 C06.405.469.158.356 C06.405.469.491.307 C06.405.469.860.180
Coronary Artery Disease	C14.280.647.250.260 C14.907.137.126.339 C14.907.585.250.260
Creutzfeldt-Jakob Syndrome	C10.228.140.380.165 C10.228.228.800.230 F03.615.400.300
Crohn Disease	C06.405.205.731.500 C06.405.469.432.500
Cryptosporidium	B01.043.075.189.250.150.160
Cystic Fibrosis	C06.689.202 C08.381.187 C16.320.190 C16.614.213
Cystitis, Interstitial	C12.777.829.495.500 C13.351.968.829.495.500
Dementia	C10.228.140.380 F03.615.400
Demyelinating Diseases	C10.314
Dermatitis, Atopic	C16.320.850.210 C17.800.174.193 C17.800.815.193 C17.800.827.210 C20.543.480.343
Diabetes Complications	C19.246.099
Diabetes Mellitus, Type 1	C18.452.394.750.124 C19.246.267 C20.111.327
Diabetes Mellitus, Type 2	C18.452.394.750.149 C19.246.300
Diabetes Mellitus	C18.452.394.750 C19.246
Diabetic Nephropathies	C12.777.419.192 C13.351.968.419.192 C19.246.099.875
Diabetic Retinopathy	C11.768.257 C14.907.320.382 C19.246.099.500.382
Digestive System Neoplasms	C04.588.274 C06.301
Distal Myopathies	C05.651.534.500.074 C10.668.491.175.500.074 C16.320.577.074
Down Syndrome	C10.597.606.643.220 C16.131.077.327 C16.131.260.260 C16.320.180.260
Drug-Induced Liver Injury	C06.552.195 C25.100.562 C25.723.260
Dyslipidemias	C18.452.584.500
Eclampsia	C13.703.395.124
Eczema	C17.800.174.620 C17.800.815.620
Encephalomyelitis, Autoimmune, Experimental	C10.114.703.300 C10.228.140.695.562.250 C10.314.350.250 C20.111.258.625.300 E05.598.500.500.500
Endometrial Neoplasms	C04.588.945.418.948.585 C13.351.500.852.762.200 C13.351.937.418.875.200
Endometriosis	C13.351.500.163
Endomyocardial Fibrosis	C14.280.238.406
Endothelium, Vascular	A07.231.700.500 A10.272.491.355
Eosinophilic Esophagitis	C06.405.117.620.209 C06.405.205.663.209 C15.378.553.231.341 C20.543.480.356
Ependymoma	C04.557.465.625.600.380.290 C04.557.470.670.380.290 C04.557.580.625.600.380.290
Erythropoiesis	G04.152.825.414 G09.188.343.414
Esophageal Neoplasms	C04.588.274.476.205 C04.588.443.353 C06.301.371.205 C06.405.117.430 C06.405.249.205
Esophagus	A03.556.875.500
Eye Abnormalities	C11.250 C16.131.384
Fanconi Anemia	C15.378.071.085.080.280 C15.378.190.196.080.280 C16.320.077.280 C18.452.284.280
Fatty Liver, Alcoholic	C06.552.241.390 C06.552.645.390 C25.775.100.087.645.390
Fatty Liver, Non-Alcoholic	C06.552.241.519
Fatty Liver	C06.552.241
Fibroblasts	A11.329.228
Fibrosarcoma	C04.557.450.565.590.350 C04.557.450.795.350
Fibrosis	C23.550.355
Focal Epithelial Hyperplasia	C07.465.342
Fragile X Syndrome	C10.597.606.643.455.500 C16.131.260.830.300 C16.320.180.830.300 C16.320.322.500.500 C16.320.400.525.500
Francisella	B03.440.400.425.340 B03.660.250.200
Gastric Neoplasms	C04.588.274.476.767 C06.301.371.767 C06.405.249.767 C06.405.748.789
Gastritis, Atrophic	C06.405.205.697.394 C06.405.748.398.394
Gastrointestinal Neoplasms	C04.588.274.476 C06.301.371 C06.405.249
Gerstmann-Straussler-Scheinker Disease	C10.228.228.800.350 C10.574.500.425 C10.574.843.400 C16.320.400.350
Giant Cell Tumors	C04.557.450.565.380
Glioblastoma	C04.557.465.625.600.380.080.335 C04.557.470.670.380.080.335 C04.557.580.625.600.380.080.335
Glioma	C04.557.465.625.600.380 C04.557.470.670.380 C04.557.580.625.600.380
Glomerulonephritis, IGA	C12.777.419.570.363.608 C13.351.968.419.570.363.608 C20.111.525
Gout	C05.550.114.423 C05.550.354.500 C05.799.414 C16.320.565.798.368 C18.452.648.798.368
Graft vs Host Disease	C20.452
Granulosa Cell Tumor	C04.557.475.750.656 C04.588.322.455.398 C13.351.500.056.630.705.398 C13.351.937.418.685.398 C19.344.410.398 C19.391.630.705.398
Graves Disease	C11.675.349.500 C19.874.283.605 C19.874.397.370 C20.111.555
Hamartoma Syndrome, Multiple	C04.445.435 C04.651.435 C04.700.435 C16.320.700.435
Hand, Foot and Mouth Disease	C02.782.687.359.213.331
HBV Infection	C02.256.430.400 C02.440.435 C06.552.380.705.437
HCMV Infection	C02.256.466.245
HCV	B04.450.410 B04.820.250.475
Head and Neck Neoplasms	C04.588.443
Hearing Loss	C09.218.458.341 C10.597.751.418.341 C23.888.592.763.393.341
Heart Defects, Congenital	C14.240.400 C14.280.400 C16.131.240.400
Heart Diseases	C14.280
Heart Failure	C14.280.434
Helplessness, Learned	F01.393.398 F02.463.425.420
Hemangioma	C04.557.645.375
Hemangiosarcoma	C04.557.450.795.390 C04.557.645.390
Hematologic Neoplasms	C04.588.448 C15.378.400
Hepatitis B, Chronic	C02.256.430.400.100 C02.440.435.100 C06.552.380.350.100 C06.552.380.705.437.100
Hepatitis B	C02.256.430.400 C02.440.435 C06.552.380.705.437
Hepatitis C, Chronic	C02.440.440.120 C02.782.350.350.120 C06.552.380.350.120 C06.552.380.705.440.120
Hepatitis C	C02.440.440 C02.782.350.350 C06.552.380.705.440
Hepatitis, Chronic	C06.552.380.350
Hepatitis	C06.552.380
Hepatoblastoma	C04.557.435.380
HEV	B04.450.412 B04.820.340.400
HIV Infection	C02.782.815.616.400 C02.800.801.400 C20.673.480
HIV-1	B04.820.650.589.650.350.400
HIV	B04.820.650.589.650.350
Hodgkin Disease	C04.557.386.355 C15.604.515.569.355 C20.683.515.761.355
Huntington Disease	C10.228.140.079.545 C10.228.140.380.278 C10.228.662.262.249.750 C10.574.500.497 C16.320.400.430 F03.615.250.400 F03.615.400.390
Hyperglycemia	C18.452.394.952
Hyperlipidemias	C18.452.584.500.500
Hypertension	C14.907.489
Hypertrophy, Left Ventricular	C14.280.195.400 C23.300.775.250.400
Hypertrophy	C23.300.775
Hypopharyngeal Neoplasms	C04.588.443.665.710.485 C07.550.745.436 C09.647.710.485 C09.775.549.485
Hypoxia-Ischemia, Brain	C10.228.140.300.150.716 C10.228.140.624.500 C14.907.253.092.716
Infertility, Male	C12.294.365.700
Inflammation	C23.550.470
Inflammatory Bowel Diseases	C06.405.205.731 C06.405.469.432
Influenza, Human	C02.782.620.365 C08.730.310
Intellectual Disability	C10.597.606.643 C23.888.592.604.646 F01.700.687 F03.625.539
Intervertebral Disk	A02.165.308.410 A02.835.232.834.432 A10.165.382.350.050
Intracranial Aneurysm	C10.228.140.300.510.600 C14.907.055.635 C14.907.253.560.300
Irritable Bowel Syndrome	C06.405.469.158.272.608
Ischemia	C23.550.513
Ischemic Preconditioning	E02.592 E05.516
Keloid	A10.165.450.300.425 C17.300.200.425 C23.550.355.274.510
Keratoconus	C11.204.627
Kidney Diseases	C12.777.419 C13.351.968.419
Kidney Failure, Acute	C12.777.419.780.050 C13.351.968.419.780.050
Kidney Failure, Chronic	C12.777.419.780.750.500 C13.351.968.419.780.750.500
Kidney Neoplasms	C04.588.945.947.535 C12.758.820.750 C12.777.419.473 C13.351.937.820.535 C13.351.968.419.473
Laryngeal Neoplasms	C04.588.443.665.481 C08.360.369 C08.785.481 C09.400.369 C09.647.481
Leiomyoma	C04.557.450.590.450
Leiomyosarcoma	C04.557.450.590.455 C04.557.450.795.455
Leprosy	C01.252.410.040.552.386
Leukemia-Lymphoma, Adult T-Cell	C04.557.337.428.580.100 C15.604.515.560.575.100 C20.683.515.528.582.100
Leukemia, Acute	C04.557.337.539.275
Leukemia, B-Cell	C04.557.337.428.080 C15.604.515.560.080 C20.683.515.528.080
Leukemia, Biphenotypic, Acute	C04.557.337.428.100 C15.604.515.560.100 C20.683.515.528.100
Leukemia, Lymphoblastic, Acute	C04.557.337.428.600 C15.604.515.560.600 C20.683.515.528.600
Leukemia, lymphoblastic, Chronic	C04.557.337.428.080.125 C15.604.515.560.080.125 C20.683.515.528.080.125
Leukemia, Lymphocytic, Chronic, B-Cell	C04.557.337.428.080.125 C15.604.515.560.080.125 C20.683.515.528.080.125
Leukemia, Myelogenous, Chronic, BCR-ABL Positive	C04.557.337.539.250 C15.378.190.636.370
Leukemia, Myeloid, Acute	C04.557.337.539.275
Leukemia, Myeloid, Chronic-Phase	C04.557.337.539.250.400 C15.378.190.636.370.400
Leukemia, Myeloid	C04.557.337.539
Leukemia, Promyelocytic, Acute	C04.557.337.539.275.700
Leukemia	C04.557.337
Leukoplakia, Oral	C04.588.443.591.545 C04.834.512.513 C07.465.565.545 C23.300.816.513
Lichen Planus, Oral	C07.465.397 C17.800.859.475.560.397
Lipid Metabolism Disorders	C18.452.584
Liposarcoma	C04.557.450.550.420 C04.557.450.795.465
Liver Cirrhosis, Biliary	C06.130.120.135.250.250 C06.552.150.250 C06.552.630.400
Liver Cirrhosis	C06.552.630
Liver Diseases, Alcoholic	C06.552.645 C25.775.100.087.645
Liver Diseases	C06.552
Liver Failure	C06.552.308.500
Liver Neoplasms	C04.588.274.623 C06.301.623 C06.552.697
Long QT Syndrome	C14.280.067.565 C14.280.123.625 C16.131.240.400.715 C23.550.073.547
Lung Diseases, Interstitial	C08.381.483
Lung Diseases	C08.381
Lung Neoplasms	C04.588.894.797.520 C08.381.540 C08.785.520
Lupus Erythematosus, Systemic	C17.300.480 C20.111.590
Lupus Nephritis	C12.777.419.570.363.680 C13.351.968.419.570.363.680 C17.300.480.680 C20.111.590.560
Lupus Vulgaris	C01.252.410.040.552.846.583.470 C01.252.825.820.470 C01.539.800.720.820.470 C17.800.838.765.820.470
Lymphoma, B-Cell	C04.557.386.480.150 C15.604.515.569.480.150 C20.683.515.761.480.150
Lymphoma, Extranodal NK-T-Cell	C04.557.386.480.750.199
Lymphoma, Large B-Cell, Diffuse	C04.557.386.480.150.585 C15.604.515.569.480.150.585 C20.683.515.761.480.150.585
Lymphoma, Large-Cell, Anaplastic	C04.557.386.480.750.399 C15.604.515.569.480.750.600 C20.683.515.761.480.750.399
Lymphoma, Mantle-Cell	C04.557.386.480.525 C15.604.515.569.480.525 C20.683.515.761.480.525
Lymphoma, Non-Hodgkin	C04.557.386.480 C15.604.515.569.480 C20.683.515.761.480
Lymphoma, Primary Effusion	C04.557.386.480.150.592 C15.604.515.569.480.150.592 C20.683.515.761.480.150.592
Lymphoma, T-Cell	C04.557.386.480.750 C15.604.515.569.480.750 C20.683.515.761.480.750
Lymphoma	C04.557.386 C15.604.515.569 C20.683.515.761
Lymphoproliferative Disorders	C15.604.515 C20.683.515
Marek Disease	C02.256.466.650 C02.928.489 C15.604.515.700 C20.683.515.840 C22.131.546
Mastocytosis, Systemic	C04.557.450.565.465.750 C20.543.520.350.750
Medulloblastoma	C04.557.465.625.600.380.515 C04.557.465.625.600.590.500 C04.557.470.670.380.515 C04.557.470.670.590.500 C04.557.580.625.600.380.515 C04.557.580.625.600.590.500
Melanoma	C04.557.465.625.650.510 C04.557.580.625.650.510 C04.557.665.510
Meningioma	C04.557.580.520 C04.557.645.520 C04.588.614.250.580.500 C10.551.240.500.500
Mesothelioma	C04.557.470.035.510 C04.557.470.660.510
Metabolic Diseases	C18.452
Mouth Neoplasms	C04.588.443.591 C07.465.565
Moyamoya Disease	C10.228.140.300.200.600 C10.228.140.300.510.200.737 C14.907.137.615 C14.907.253.123.620 C14.907.253.560.200.737
Multiple Endocrine Neoplasia Type 1	C04.588.322.400.500 C04.651.600.500 C04.700.630.500 C16.320.700.630.500 C19.344.400.500
Multiple Myeloma	C04.557.595.500 C14.907.454.460 C15.378.147.780.650 C15.378.463.515.460 C20.683.515.845 C20.683.780.650
Multiple Sclerosis	C10.114.375.500 C10.314.350.500 C20.111.258.250.500
Muscular Disorders, Atrophic	C05.651.534 C10.668.491.175
Muscular Dystrophies	C05.651.534.500 C10.668.491.175.500 C16.320.577
Muscular Dystrophy, Duchenne	C05.651.534.500.300 C10.668.491.175.500.300 C16.320.322.562 C16.320.577.300
Muscular Dystrophy, Facioscapulohumeral	C05.651.534.500.400 C10.668.491.175.500.400 C16.320.577.400
Musculoskeletal Abnormalities	C05.660 C16.131.621
Myasthenia Gravis	C10.114.656 C10.668.758.725 C20.111.258.500
Mycosis Fungoides	C04.557.386.480.750.800.550 C15.604.515.569.480.750.800.550 C20.683.515.761.480.750.800.550
Myelodysplastic Syndromes	C15.378.190.625
Myeloproliferative Disorders	C15.378.190.636
Myocardial Infarction	C14.280.647.500 C14.907.585.500
Myocardial Ischemia	C14.280.647 C14.907.585
Myocardial Reperfusion Injury	C14.280.238.615 C14.280.647.625 C14.907.585.625 C14.907.725.600 C23.550.767.877.500
Myocarditis	C14.280.238.625
Myocardium	A02.633.580 A07.541.704 A10.690.552.750
Myocytes, Cardiac	A07.541.704.570 A10.690.552.750.570 A11.620.500
Myopia	C11.744.636
Myositis Ossificans	C05.651.594.638
Myotonic Dystrophy	C05.651.534.500.500 C05.651.662.750 C10.574.500.547 C10.668.491.175.500.500 C10.668.491.606.750 C16.320.400.542 C16.320.577.500
Nasal Polyps	C08.460.572 C09.603.557 C23.300.825.557
Nasopharyngeal Neoplasms	C04.588.443.665.710.650 C07.550.350.650 C07.550.745.650 C09.647.710.650 C09.775.350.650 C09.775.549.650
Neoplasms, Germ Cell and Embryonal	C04.557.465
Neoplasms, Glandular and Epithelial	C04.557.470
Neoplasms, Squamous Cell	C04.557.470.700
Neoplasms	C04
Nephrosclerosis	C12.777.419.610 C13.351.968.419.610
Nerve Sheath Neoplasms	C04.557.580.600 C10.551.775.500 C10.668.829.725.500
Nervous System Diseases	C10
Neurilemmoma	C04.557.465.625.650.595 C04.557.580.600.610.595 C04.557.580.625.650.595
Neuroblastoma	C04.557.465.625.600.590.650.550 C04.557.470.670.590.650.550 C04.557.580.625.600.590.650.550
Neurodegenerative Diseases	C10.574
Neurofibromatosis 2	C04.557.465.625.650.595.610.500 C04.557.580.600.580.590.655 C04.557.580.600.610.595.610.500 C04.700.645.655 C09.218.807.800.675.500 C09.647.675.500 C10.292.225.750.500 C10.292.910.600.500 C10.562.600.750 C10.574.500.549.700 C16.320.400.560.700 C16.320.700.645.655
Neuroma, Acoustic	C04.557.465.625.650.595.610 C04.557.580.600.610.595.610 C04.557.580.625.650.595.610 C04.588.614.300.015 C04.588.614.596.240.015 C09.218.807.800.675 C09.647.675 C10.292.225.750 C10.292.910.600
Neutropenia	C15.378.553.546.184.564
Nevus, Pigmented	C04.557.665.560.615
Obesity	C18.654.726.500 C23.888.144.699.500 E01.370.600.115.100.160.120.699.500 G07.100.100.160.120.699.500
Odontogenic Tumors	C04.557.695
Oligodendroglioma	C04.557.465.625.600.380.590 C04.557.470.670.380.590 C04.557.580.625.600.380.590
Osteoarthritis	C05.550.114.606 C05.799.613
Osteolysis	C05.116.264.579 G11.427.213.150.570
Osteoporosis	C05.116.198.579 C18.452.104.579
Osteosarcoma	C04.557.450.565.575.650 C04.557.450.795.620
Ovarian Neoplasms	C04.588.322.455 C13.351.500.056.630.705 C13.351.937.418.685 C19.344.410 C19.391.630.705
Ovary Syndrome	C04.182.612.765 C13.351.500.056.630.580.765 C19.391.630.580.765
Pain	C23.888.592.612 F02.830.816.444 G11.561.790.444
Pancreatic Neoplasms	C04.588.274.761 C04.588.322.475 C06.301.761 C06.689.667 C19.344.421
Panic Disorder	F03.080.700
Papillary thyroid carcinoma	C04.557.470.200.360 C04.557.470.700.360
Parkinson Disease	C10.228.140.079.862.500 C10.228.662.600.400 C10.574.812
Patau Syndrome	C10.597.606.643.835 C14.240.400.970 C14.280.400.970 C16.131.077.919 C16.131.240.400.965 C16.131.260.923 C16.320.180.923
Pemphigus, Benign Familial	C16.320.850.700 C17.800.827.700 C17.800.865.858
Periodontal Diseases	C07.465.714
Periodontitis	C07.465.714.533
Pheochromocytoma	C04.557.465.625.650.700.725 C04.557.580.625.650.700.725
Pituitary Adenomas	C04.588.322.609 C04.588.614.250.195.885.500.600 C10.228.140.211.885.500.600 C10.228.140.617.477.600 C10.228.140.617.738.675 C10.551.240.250.700.500.500 C19.344.609 C19.700.734
Pituitary Neoplasms	C04.588.322.609 C04.588.614.250.195.885.500.600 C10.228.140.211.885.500.600 C10.228.140.617.477.600 C10.228.140.617.738.675 C10.551.240.250.700.500.500 C19.344.609 C19.700.734
Polycystic Kidney Diseases	C12.777.419.403.875 C13.351.968.419.403.875 C16.131.077.717 C16.320.798
Polycythemia Vera	C04.588.448.200.500 C15.378.190.250.500 C15.378.190.636.753 C15.378.400.200.500
Pre-Eclampsia	C13.703.395.249
Precursor B-Cell Lymphoblastic Leukemia-Lymphoma	C04.557.337.428.600.600 C15.604.515.560.600.600 C20.683.515.528.600.600
Precursor Cell Lymphoblastic Leukemia-Lymphoma	C04.557.337.428.600 C15.604.515.560.600 C20.683.515.528.600
Precursor T-Cell Lymphoblastic Leukemia-Lymphoma	C04.557.337.428.600.620 C15.604.515.560.600.620 C20.683.515.528.600.620
Pregnancy, Ectopic	C13.703.733
Prion Diseases	C10.228.228.800 C10.574.843
Prolactinoma	C04.557.470.035.625 C04.588.322.609.792 C10.228.140.617.738.675.800 C19.344.609.792 C19.700.734.792
Prostate Neoplasms	C04.588.945.440.770 C12.294.260.750 C12.294.565.625 C12.758.409.750
Prostatic Neoplasms	C04.588.945.440.770 C12.294.260.750 C12.294.565.625 C12.758.409.750
PRRSV Infection	B04.820.504.080.500.800
Psoriasis	C17.800.859.675
Psychotic Disorders	F03.700.675
Pulmonary Disease, Chronic Obstructive	C08.381.495.389
Pulmonary Embolism	C08.381.746 C14.907.355.350.700
Pulmonary Fibrosis	C08.381.765
Radiation Injuries	C26.733 G01.750.748.500 N06.850.460.350.850.500 N06.850.810.300.360
Rectal Neoplasms	C04.588.274.476.411.307.790 C06.301.371.411.307.790 C06.405.249.411.307.790 C06.405.469.491.307.790 C06.405.469.860.180.500
Renal Insufficiency	C12.777.419.780 C13.351.968.419.780
Reperfusion Injury	C14.907.725 C23.550.767.877
Retinal Degeneration	C11.768.585
Retinal Neovascularization	C11.768.725 C23.550.589.500.725
Retinoblastoma	C04.557.465.625.600.725 C04.557.470.670.725 C04.557.580.625.600.725 C04.588.364.818.760 C11.319.475.760 C11.768.717.760
Rhabdomyosarcoma	C04.557.450.590.550.660 C04.557.450.795.550.660
Rhinitis, Allergic, Perennial	C08.460.799.315.500 C08.674.453.500 C09.603.799.315.500 C20.543.480.680.443.500
RNA Virus Infections	C02.782
Salivary Gland Neoplasms	C04.588.443.591.824 C07.465.565.824 C07.465.815.718
Sarcoma, Ewing	C04.557.450.565.575.650.800 C04.557.450.795.620.800
Sarcoma, Kaposi	C02.256.466.860 C04.557.450.795.850 C04.557.645.750
Sarcoma, Synovial	C04.557.450.565.835 C04.557.450.795.875
Sarcoma	C04.557.450.795
SARS Virus	B04.820.504.540.150.113.937
Schistosomiasis	C03.335.865.859
Schizophrenia	F03.700.750
Scleroderma, Localized	C17.300.787 C17.800.767
Scleroderma, Systemic	C17.300.799 C17.800.784
Sepsis	C01.539.757 C23.550.470.790.500
Sezary Syndrome	C04.557.386.480.750.800.775 C15.604.515.569.480.750.800.775 C15.604.515.841 C20.683.515.761.480.750.800.775 C20.683.515.920
SIV Infection	B04.820.650.589.650.800 B04.820.650.805.700
Sjogrens Syndrome	C05.550.114.154.774 C05.799.114.774 C07.465.815.929.669 C11.496.260.719 C17.300.775.099.774 C20.111.199.774
Skin Neoplasms	C04.588.805 C17.800.882
Small Cell Lung Carcinoma	C04.588.894.797.520.109.220.624 C08.381.540.140.750 C08.785.520.100.220.750
Spinal Cord Injuries	C10.228.854.770 C10.900.850 C26.819
Stomach Diseases	C06.405.748
Stomach Neoplasms	C04.588.274.476.767 C06.301.371.767 C06.405.249.767 C06.405.748.789
Stroke	C10.228.140.300.775 C14.907.253.855
Supranuclear Palsy, Progressive	C10.228.140.079.882 C10.228.662.700 C10.292.562.750.500 C10.574.945.500 C10.597.622.447.690 C11.590.472.500 C23.888.592.636.447.690
Synapses	A08.850 A11.284.149.165.420.780
Testicular Neoplasms	C04.588.322.762 C04.588.945.440.915 C12.294.260.937 C12.758.409.937 C19.344.762 C19.391.829.782
Thyroid Neoplasms	C04.588.322.894 C04.588.443.915 C19.344.894 C19.874.788
Tongue Neoplasms	C04.588.443.591.925 C07.465.565.925 C07.465.910.874
Tourette Syndrome	C10.228.140.079.898 C10.228.662.825.800 C10.574.500.850 C16.320.400.820 F03.625.992.850
Toxoplasma	B01.043.075.189.250.750.800
Toxoplasmosis	C03.752.250.800
Trophoblasts	A11.382.992 A16.254.500.766 A16.710.802
Tuberculosis, Pulmonary	C01.252.410.040.552.846.899 C08.381.922 C08.730.939
Urinary Bladder Neoplasms	C04.588.945.947.960 C12.758.820.968 C12.777.829.813 C13.351.937.820.945 C13.351.968.829.707
Uterine Cervical Neoplasms	C04.588.945.418.948.850 C13.351.500.852.593.131 C13.351.500.852.762.850 C13.351.937.418.875.850
Vascular Calcification	C18.452.174.130.780
Vascular Diseases	C14.907
Vitiligo	C17.800.621.440.895
Waldenstrom Macroglobulinemia	C04.557.595.925 C14.907.454.960 C15.378.147.780.925 C15.378.463.515.960 C15.604.515.925 C20.683.780.925
Wounds and Injuries	C26
