# Supplementary material for: A Novel Probability Model for LncRNA–Disease Association Prediction Based on the Naïve Bayesian Classifier
Source: Genes (Basel). 2018 Jul 8;9(7):345. doi: 10.3390/genes9070345 (PMC6071012; doi:10.3390/genes9070345)
Supplement: Supplementary file 1 [file genes-09-00345-s001.zip › Supplementary Table 8.xlsx]

## Sheet: Sheet1
Diseases	LncRNAs	Rank
colorectal cancer	XIST'	1
colorectal cancer	'CTA-204B4.6'	2
colorectal cancer	'MALAT1'	3
colorectal cancer	'OIP5-AS1'	4
colorectal cancer	HCG18'	5
colorectal cancer	'KCNQ1OT1'	6
colorectal cancer	'ZNF518A'	7
colorectal cancer	'H19'	8
colorectal cancer	NEAT1'	9
colorectal cancer	DCP1A'	10
colorectal cancer	'RP6-24A23.7'	11
colorectal cancer	'SNHG16'	12
colorectal cancer	'SCAMP1'	13
colorectal cancer	'FGD5-AS1'	14
colorectal cancer	'RP4-773N10.5'	15
colorectal cancer	'RP11-361F15.2'	16
colorectal cancer	'HNRNPU-AS1'	17
colorectal cancer	'TUG1'	18
colorectal cancer	'LINC00657'	19
colorectal cancer	'MAP3K14'	20
glioma	'XIST'	1
glioma	'CTA-204B4.6'	2
glioma	'HCG18'	3
glioma	'MALAT1'	4
glioma	'ZNF518A'	5
glioma	'H19'	6
glioma	'KCNQ1OT1'	7
glioma	'OIP5-AS1'	8
glioma	'SNHG16'	9
glioma	'TUG1'	10
glioma	'RP4-773N10.5'	11
glioma	'NEAT1'	12
glioma	'DCP1A'	13
glioma	'FGD5-AS1'	14
glioma	'RP6-24A23.7'	15
glioma	'SCAMP1'	16
glioma	'RP11-361F15.2'	17
glioma	'HNRNPU-AS1'	18
glioma	'PVT1'	19
glioma	'LINC00657'	20
prostate cancer	XIST'	1
prostate cancer	'CTA-204B4.6'	2
prostate cancer	'MALAT1'	3
prostate cancer	'HCG18'	4
prostate cancer	'ZNF518A'	5
prostate cancer	'KCNQ1OT1'	6
prostate cancer	'OIP5-AS1'	7
prostate cancer	'H19'	8
prostate cancer	'SNHG16'	9
prostate cancer	'NEAT1'	10
prostate cancer	'LINC00657'	11
prostate cancer	'RP11-361F15.2'	12
prostate cancer	'FGD5-AS1'	13
prostate cancer	'RP4-773N10.5'	14
prostate cancer	'SCAMP1'	15
prostate cancer	'DCP1A'	16
prostate cancer	'HNRNPU-AS1'	17
prostate cancer	'CASP8AP2'	18
prostate cancer	'TUG1'	19
prostate cancer	'RP11-220I1.1'	20
